# Supplementary material for: Association between perioperative plasma transfusion and in-hospital mortality in patients undergoing surgeries without massive transfusion: A nationwide retrospective cohort study
Source: Front Med (Lausanne). 2023 Feb 15;10:1130359. doi: 10.3389/fmed.2023.1130359 (PMC9975265; doi:10.3389/fmed.2023.1130359)
Supplement: Supplementary file 2 [file Table_2.XLSX]

## Sheet: Sheet1
Supplementary Material
Association between Perioperative Plasma Transfusion and In-hospital Mortality in Patients Undergoing Surgeries without Massive Transfusion: a Nationwide Retrospective Cohort Study
Xiaohan Xu, Yuelun Zhang, Bo Tang, Xuerong Yu, Yuguang Huang*
* Correspondence: Department of Anesthesiology, Chinese Academy of Medical Sciences & Peking Union Medical College Hospital, Beijing, China, 100730, garypumch@163.com
Supplementary Table 2 International Classification of Diseases Codes of Confounders
Anemia
D50	Iron deficiency anemia
D50.0	Iron deficiency anemia secondary to blood loss (chronic)
D50.1	Sideropenic dysphagia
D50.8	Other iron deficiency anemias
D50.9	Iron deficiency anemia, unspecified
D51	Vitamin B12 deficiency anemia
D51.0	Vitamin B12 defic anemia due to intrinsic factor deficiency
D51.1	Vit B12 defic anemia d/t slctv vit B12 malabsorp w protein
D51.3	Other dietary vitamin B12 deficiency anemia
D51.8	Other vitamin B12 deficiency anemias
D51.9	Vitamin B12 deficiency anemia, unspecified
D52	Folate deficiency anemia
D52.0	Dietary folate deficiency anemia
D52.1	Drug-induced folate deficiency anemia
D52.8	Other folate deficiency anemias
D52.9	Folate deficiency anemia, unspecified
D53	Other nutritional anemias
D53.0	Protein deficiency anemia
D53.1	Other megaloblastic anemias, not elsewhere classified
D53.2	Scorbutic anemia
D53.8	Other specified nutritional anemias
D53.9	Nutritional anemia, unspecified
D55	Anemia due to enzyme disorders
D55.0	Anemia due to glucose-6-phosphate dehydrogenase deficiency
D55.1	Anemia due to other disorders of glutathione metabolism
D55.2	Anemia due to disorders of glycolytic enzymes
D55.3	Anemia due to disorders of nucleotide metabolism
D55.8	Other anemias due to enzyme disorders
D55.9	Anemia due to enzyme disorder, unspecified
D58.8	Other specified hereditary hemolytic anemias
D58.9	Hereditary hemolytic anemia, unspecified
D59	Acquired hemolytic anemia
D59.0	Drug-induced autoimmune hemolytic anemia
D59.1	Other autoimmune hemolytic anemias
D59.2	Drug-induced nonautoimmune hemolytic anemia
D59.3	Hemolytic-uremic syndrome
D59.4	Other nonautoimmune hemolytic anemias
D59.8	Other acquired hemolytic anemias
D59.9	Acquired hemolytic anemia, unspecified
D61	Oth aplastic anemias and other bone marrow failure syndromes
D61.0	Constitutional aplastic anemia
D61.01	Constitutional (pure) red blood cell aplasia
D61.09	Other constitutional aplastic anemia
D61.1	Drug-induced aplastic anemia
D61.2	Aplastic anemia due to other external agents
D61.3	Idiopathic aplastic anemia
D61.8	Oth aplastic anemias and other bone marrow failure syndromes
D61.81	Pancytopenia
D61.810	Antineoplastic chemotherapy induced pancytopenia
D61.811	Other drug-induced pancytopenia
D61.818	Other pancytopenia
D61.82	Myelophthisis
D61.89	Oth aplastic anemias and other bone marrow failure syndromes
D61.9	Aplastic anemia, unspecified
D62	Acute posthemorrhagic anemia
D63	Anemia in chronic diseases classified elsewhere
D63.0	Anemia in neoplastic disease
D63.1	Anemia in chronic kidney disease
D63.8	Anemia in other chronic diseases classified elsewhere
D64	Other anemias
D64.0	Hereditary sideroblastic anemia
D64.1	Secondary sideroblastic anemia due to disease
D64.2	Secondary sideroblastic anemia due to drugs and toxins
D64.3	Other sideroblastic anemias
D64.4	Congenital dyserythropoietic anemia
D64.8	Other specified anemias
D64.81	Anemia due to antineoplastic chemotherapy
D64.89	Other specified anemias
D64.9	Anemia, unspecified
Malignancy
C00	Malignant neoplasm of lip
C00.0	Malignant neoplasm of external upper lip
C00.1	Malignant neoplasm of external lower lip
C00.2	Malignant neoplasm of external lip, unspecified
C00.3	Malignant neoplasm of upper lip, inner aspect
C00.4	Malignant neoplasm of lower lip, inner aspect
C00.5	Malignant neoplasm of lip, unspecified, inner aspect
C00.6	Malignant neoplasm of commissure of lip, unspecified
C00.8	Malignant neoplasm of overlapping sites of lip
C00.9	Malignant neoplasm of lip, unspecified
C01	Malignant neoplasm of base of tongue
C02	Malignant neoplasm of other and unspecified parts of tongue
C02.0	Malignant neoplasm of dorsal surface of tongue
C02.1	Malignant neoplasm of border of tongue
C02.2	Malignant neoplasm of ventral surface of tongue
C02.3	Malig neoplasm of anterior two-thirds of tongue, part unsp
C02.4	Malignant neoplasm of lingual tonsil
C02.8	Malignant neoplasm of overlapping sites of tongue
C02.9	Malignant neoplasm of tongue, unspecified
C03	Malignant neoplasm of gum
C03.0	Malignant neoplasm of upper gum
C03.1	Malignant neoplasm of lower gum
C03.9	Malignant neoplasm of gum, unspecified
C04	Malignant neoplasm of floor of mouth
C04.0	Malignant neoplasm of anterior floor of mouth
C04.1	Malignant neoplasm of lateral floor of mouth
C04.8	Malignant neoplasm of overlapping sites of floor of mouth
C04.9	Malignant neoplasm of floor of mouth, unspecified
C05	Malignant neoplasm of palate
C05.0	Malignant neoplasm of hard palate
C05.1	Malignant neoplasm of soft palate
C05.2	Malignant neoplasm of uvula
C05.8	Malignant neoplasm of overlapping sites of palate
C05.9	Malignant neoplasm of palate, unspecified
C06	Malignant neoplasm of other and unspecified parts of mouth
C06.0	Malignant neoplasm of cheek mucosa
C06.1	Malignant neoplasm of vestibule of mouth
C06.2	Malignant neoplasm of retromolar area
C06.8	Malignant neoplasm of ovrlp sites of and unsp parts of mouth
C06.80	Malignant neoplasm of ovrlp sites of unsp parts of mouth
C06.89	Malignant neoplasm of overlapping sites of oth prt mouth
C06.9	Malignant neoplasm of mouth, unspecified
C07	Malignant neoplasm of parotid gland
C08	Malignant neoplasm of other and unsp major salivary glands
C08.0	Malignant neoplasm of submandibular gland
C08.1	Malignant neoplasm of sublingual gland
C08.9	Malignant neoplasm of major salivary gland, unspecified
C09	Malignant neoplasm of tonsil
C09.0	Malignant neoplasm of tonsillar fossa
C09.1	Malig neoplasm of tonsillar pillar (anterior) (posterior)
C09.8	Malignant neoplasm of overlapping sites of tonsil
C09.9	Malignant neoplasm of tonsil, unspecified
C10	Malignant neoplasm of oropharynx
C10.0	Malignant neoplasm of vallecula
C10.1	Malignant neoplasm of anterior surface of epiglottis
C10.2	Malignant neoplasm of lateral wall of oropharynx
C10.3	Malignant neoplasm of posterior wall of oropharynx
C10.4	Malignant neoplasm of branchial cleft
C10.8	Malignant neoplasm of overlapping sites of oropharynx
C10.9	Malignant neoplasm of oropharynx, unspecified
C11	Malignant neoplasm of nasopharynx
C11.0	Malignant neoplasm of superior wall of nasopharynx
C11.1	Malignant neoplasm of posterior wall of nasopharynx
C11.2	Malignant neoplasm of lateral wall of nasopharynx
C11.3	Malignant neoplasm of anterior wall of nasopharynx
C11.8	Malignant neoplasm of overlapping sites of nasopharynx
C11.9	Malignant neoplasm of nasopharynx, unspecified
C12	Malignant neoplasm of pyriform sinus
C13	Malignant neoplasm of hypopharynx
C13.0	Malignant neoplasm of postcricoid region
C13.1	Malig neoplasm of aryepiglottic fold, hypopharyngeal aspect
C13.2	Malignant neoplasm of posterior wall of hypopharynx
C13.8	Malignant neoplasm of overlapping sites of hypopharynx
C13.9	Malignant neoplasm of hypopharynx, unspecified
C14	Malig neoplasm of sites in the lip, oral cavity and pharynx
C14.0	Malignant neoplasm of pharynx, unspecified
C14.2	Malignant neoplasm of Waldeyer's ring
C14.8	Malig neoplm of ovrlp sites of lip, oral cavity and pharynx
C15	Malignant neoplasm of esophagus
C15.3	Malignant neoplasm of upper third of esophagus
C15.4	Malignant neoplasm of middle third of esophagus
C15.5	Malignant neoplasm of lower third of esophagus
C15.8	Malignant neoplasm of overlapping sites of esophagus
C15.9	Malignant neoplasm of esophagus, unspecified
C16	Malignant neoplasm of stomach
C16.0	Malignant neoplasm of cardia
C16.1	Malignant neoplasm of fundus of stomach
C16.2	Malignant neoplasm of body of stomach
C16.3	Malignant neoplasm of pyloric antrum
C16.4	Malignant neoplasm of pylorus
C16.5	Malignant neoplasm of lesser curvature of stomach, unsp
C16.6	Malignant neoplasm of greater curvature of stomach, unsp
C16.8	Malignant neoplasm of overlapping sites of stomach
C16.9	Malignant neoplasm of stomach, unspecified
C17	Malignant neoplasm of small intestine
C17.0	Malignant neoplasm of duodenum
C17.1	Malignant neoplasm of jejunum
C17.2	Malignant neoplasm of ileum
C17.3	Meckel's diverticulum, malignant
C17.8	Malignant neoplasm of overlapping sites of small intestine
C17.9	Malignant neoplasm of small intestine, unspecified
C18	Malignant neoplasm of colon
C18.0	Malignant neoplasm of cecum
C18.1	Malignant neoplasm of appendix
C18.2	Malignant neoplasm of ascending colon
C18.3	Malignant neoplasm of hepatic flexure
C18.4	Malignant neoplasm of transverse colon
C18.5	Malignant neoplasm of splenic flexure
C18.6	Malignant neoplasm of descending colon
C18.7	Malignant neoplasm of sigmoid colon
C18.8	Malignant neoplasm of overlapping sites of colon
C18.9	Malignant neoplasm of colon, unspecified
C19	Malignant neoplasm of rectosigmoid junction
C20	Malignant neoplasm of rectum
C21	Malignant neoplasm of anus and anal canal
C21.0	Malignant neoplasm of anus, unspecified
C21.1	Malignant neoplasm of anal canal
C21.2	Malignant neoplasm of cloacogenic zone
C21.8	Malig neoplasm of ovrlp sites of rectum, anus and anal canal
C22	Malignant neoplasm of liver and intrahepatic bile ducts
C22.0	Liver cell carcinoma
C22.1	Intrahepatic bile duct carcinoma
C22.2	Hepatoblastoma
C22.3	Angiosarcoma of liver
C22.4	Other sarcomas of liver
C22.7	Other specified carcinomas of liver
C22.8	Malignant neoplasm of liver, primary, unspecified as to type
C22.9	Malig neoplasm of liver, not specified as primary or sec
C23	Malignant neoplasm of gallbladder
C24	Malignant neoplasm of other and unsp parts of biliary tract
C24.0	Malignant neoplasm of extrahepatic bile duct
C24.1	Malignant neoplasm of ampulla of Vater
C24.8	Malignant neoplasm of overlapping sites of biliary tract
C24.9	Malignant neoplasm of biliary tract, unspecified
C25	Malignant neoplasm of pancreas
C25.0	Malignant neoplasm of head of pancreas
C25.1	Malignant neoplasm of body of pancreas
C25.2	Malignant neoplasm of tail of pancreas
C25.3	Malignant neoplasm of pancreatic duct
C25.4	Malignant neoplasm of endocrine pancreas
C25.7	Malignant neoplasm of other parts of pancreas
C25.8	Malignant neoplasm of overlapping sites of pancreas
C25.9	Malignant neoplasm of pancreas, unspecified
C26	Malignant neoplasm of other and ill-defined digestive organs
C26.0	Malignant neoplasm of intestinal tract, part unspecified
C26.1	Malignant neoplasm of spleen
C26.9	Malignant neoplasm of ill-defined sites within the dgstv sys
C30	Malignant neoplasm of nasal cavity and middle ear
C30.0	Malignant neoplasm of nasal cavity
C30.1	Malignant neoplasm of middle ear
C31	Malignant neoplasm of accessory sinuses
C31.0	Malignant neoplasm of maxillary sinus
C31.1	Malignant neoplasm of ethmoidal sinus
C31.2	Malignant neoplasm of frontal sinus
C31.3	Malignant neoplasm of sphenoid sinus
C31.8	Malignant neoplasm of overlapping sites of accessory sinuses
C31.9	Malignant neoplasm of accessory sinus, unspecified
C32	Malignant neoplasm of larynx
C32.0	Malignant neoplasm of glottis
C32.1	Malignant neoplasm of supraglottis
C32.2	Malignant neoplasm of subglottis
C32.3	Malignant neoplasm of laryngeal cartilage
C32.8	Malignant neoplasm of overlapping sites of larynx
C32.9	Malignant neoplasm of larynx, unspecified
C33	Malignant neoplasm of trachea
C34	Malignant neoplasm of bronchus and lung
C34.0	Malignant neoplasm of main bronchus
C34.00	Malignant neoplasm of unspecified main bronchus
C34.01	Malignant neoplasm of right main bronchus
C34.02	Malignant neoplasm of left main bronchus
C34.1	Malignant neoplasm of upper lobe, bronchus or lung
C34.10	Malignant neoplasm of upper lobe, unsp bronchus or lung
C34.11	Malignant neoplasm of upper lobe, right bronchus or lung
C34.12	Malignant neoplasm of upper lobe, left bronchus or lung
C34.2	Malignant neoplasm of middle lobe, bronchus or lung
C34.3	Malignant neoplasm of lower lobe, bronchus or lung
C34.30	Malignant neoplasm of lower lobe, unsp bronchus or lung
C34.31	Malignant neoplasm of lower lobe, right bronchus or lung
C34.32	Malignant neoplasm of lower lobe, left bronchus or lung
C34.8	Malignant neoplasm of overlapping sites of bronchus and lung
C34.80	Malignant neoplasm of ovrlp sites of unsp bronchus and lung
C34.81	Malignant neoplasm of ovrlp sites of right bronchus and lung
C34.82	Malignant neoplasm of ovrlp sites of left bronchus and lung
C34.9	Malignant neoplasm of unspecified part of bronchus or lung
C34.90	Malignant neoplasm of unsp part of unsp bronchus or lung
C34.91	Malignant neoplasm of unsp part of right bronchus or lung
C34.92	Malignant neoplasm of unsp part of left bronchus or lung
C37	Malignant neoplasm of thymus
C38	Malignant neoplasm of heart, mediastinum and pleura
C38.0	Malignant neoplasm of heart
C38.1	Malignant neoplasm of anterior mediastinum
C38.2	Malignant neoplasm of posterior mediastinum
C38.3	Malignant neoplasm of mediastinum, part unspecified
C38.4	Malignant neoplasm of pleura
C38.8	Malig neoplm of ovrlp sites of heart, mediastinum and pleura
C39	Malig neoplm of sites in the resp sys and intrathorac organs
C39.0	Malignant neoplasm of upper respiratory tract, part unsp
C39.9	Malignant neoplasm of lower respiratory tract, part unsp
C40	Malignant neoplasm of bone and articular cartilage of limbs
C40.0	Malignant neoplasm of scapula and long bones of upper limb
C40.00	Malig neoplasm of scapula and long bones of unsp upper limb
C40.01	Malig neoplasm of scapula and long bones of right upper limb
C40.02	Malig neoplasm of scapula and long bones of left upper limb
C40.1	Malignant neoplasm of short bones of upper limb
C40.10	Malignant neoplasm of short bones of unspecified upper limb
C40.11	Malignant neoplasm of short bones of right upper limb
C40.12	Malignant neoplasm of short bones of left upper limb
C40.2	Malignant neoplasm of long bones of lower limb
C40.20	Malignant neoplasm of long bones of unspecified lower limb
C40.21	Malignant neoplasm of long bones of right lower limb
C40.22	Malignant neoplasm of long bones of left lower limb
C40.3	Malignant neoplasm of short bones of lower limb
C40.30	Malignant neoplasm of short bones of unspecified lower limb
C40.31	Malignant neoplasm of short bones of right lower limb
C40.32	Malignant neoplasm of short bones of left lower limb
C40.8	Malig neoplasm of ovrlp sites of bone/artic cartl of limb
C40.80	Malig neoplm of ovrlp sites of bone/artic cartl of unsp limb
C40.81	Malig neoplm of ovrlp sites of bone/artic cartl of r limb
C40.82	Malig neoplm of ovrlp sites of bone/artic cartl of left limb
C40.9	Malignant neoplasm of unsp bones and artic cartilage of limb
C40.90	Malig neoplasm of unsp bones and artic cartlg of unsp limb
C40.91	Malig neoplasm of unsp bones and artic cartlg of right limb
C40.92	Malig neoplasm of unsp bones and artic cartlg of left limb
C41	Malignant neoplasm of bone/artic cartl of and unsp sites
C41.0	Malignant neoplasm of bones of skull and face
C41.1	Malignant neoplasm of mandible
C41.2	Malignant neoplasm of vertebral column
C41.3	Malignant neoplasm of ribs, sternum and clavicle
C41.4	Malignant neoplasm of pelvic bones, sacrum and coccyx
C41.9	Malignant neoplasm of bone and articular cartilage, unsp
C43	Malignant melanoma of skin
C43.0	Malignant melanoma of lip
C43.1	Malignant melanoma of eyelid, including canthus
C43.10	Malignant melanoma of unspecified eyelid, including canthus
C43.11	Malignant melanoma of right eyelid, including canthus
C43.12	Malignant melanoma of left eyelid, including canthus
C43.2	Malignant melanoma of ear and external auricular canal
C43.20	Malignant melanoma of unsp ear and external auricular canal
C43.21	Malignant melanoma of right ear and external auricular canal
C43.22	Malignant melanoma of left ear and external auricular canal
C43.3	Malignant melanoma of other and unspecified parts of face
C43.30	Malignant melanoma of unspecified part of face
C43.31	Malignant melanoma of nose
C43.39	Malignant melanoma of other parts of face
C43.4	Malignant melanoma of scalp and neck
C43.5	Malignant melanoma of trunk
C43.51	Malignant melanoma of anal skin
C43.52	Malignant melanoma of skin of breast
C43.59	Malignant melanoma of other part of trunk
C43.6	Malignant melanoma of upper limb, including shoulder
C43.60	Malignant melanoma of unsp upper limb, including shoulder
C43.61	Malignant melanoma of right upper limb, including shoulder
C43.62	Malignant melanoma of left upper limb, including shoulder
C43.7	Malignant melanoma of lower limb, including hip
C43.70	Malignant melanoma of unspecified lower limb, including hip
C43.71	Malignant melanoma of right lower limb, including hip
C43.72	Malignant melanoma of left lower limb, including hip
C43.8	Malignant melanoma of overlapping sites of skin
C43.9	Malignant melanoma of skin, unspecified
C44	Other and unspecified malignant neoplasm of skin
C44.0	Other and unspecified malignant neoplasm of skin of lip
C44.00	Unspecified malignant neoplasm of skin of lip
C44.01	Basal cell carcinoma of skin of lip
C44.02	Squamous cell carcinoma of skin of lip
C44.09	Other specified malignant neoplasm of skin of lip
C44.1	Oth and unsp malignant neoplasm skin/ eyelid, inc canthus
C44.10	Unsp malignant neoplasm of skin of eyelid, including canthus
C44.101	Unsp malignant neoplasm skin/ unsp eyelid, including canthus
C44.102	Unsp malignant neoplasm skin/ right eyelid, inc canthus
C44.109	Unsp malignant neoplasm skin/ left eyelid, including canthus
C44.11	Basal cell carcinoma of skin of eyelid, including canthus
C44.111	Basal cell carcinoma skin/ unsp eyelid, including canthus
C44.112	Basal cell carcinoma skin/ right eyelid, including canthus
C44.119	Basal cell carcinoma skin/ left eyelid, including canthus
C44.12	Squamous cell carcinoma of skin of eyelid, including canthus
C44.121	Squamous cell carcinoma skin/ unsp eyelid, including canthus
C44.122	Squamous cell carcinoma skin/ right eyelid, inc canthus
C44.129	Squamous cell carcinoma skin/ left eyelid, including canthus
C44.19	Oth malignant neoplasm of skin of eyelid, including canthus
C44.191	Oth malignant neoplasm skin/ unsp eyelid, including canthus
C44.192	Oth malignant neoplasm skin/ right eyelid, including canthus
C44.199	Oth malignant neoplasm skin/ left eyelid, including canthus
C44.2	Oth and unsp malig neoplasm skin/ ear and extrn auric canal
C44.20	Unsp malignant neoplasm skin/ ear and external auric canal
C44.201	Unsp malig neoplasm skin/ unsp ear and external auric canal
C44.202	Unsp malig neoplasm skin/ right ear and external auric canal
C44.209	Unsp malig neoplasm skin/ left ear and external auric canal
C44.21	Basal cell carcinoma skin/ ear and external auricular canal
C44.211	Basal cell carcinoma skin/ unsp ear and external auric canal
C44.212	Basal cell carcinoma skin/ r ear and external auric canal
C44.219	Basal cell carcinoma skin/ left ear and external auric canal
C44.22	Squamous cell carcinoma skin/ ear and external auric canal
C44.221	Squamous cell carcinoma skin/ unsp ear and extrn auric canal
C44.222	Squamous cell carcinoma skin/ r ear and external auric canal
C44.229	Squamous cell carcinoma skin/ left ear and extrn auric canal
C44.29	Oth malignant neoplasm skin/ ear and external auric canal
C44.291	Oth malig neoplasm skin/ unsp ear and external auric canal
C44.292	Oth malig neoplasm skin/ right ear and external auric canal
C44.299	Oth malig neoplasm skin/ left ear and external auric canal
C44.3	Oth and unsp malignant neoplasm skin/ and unsp parts of face
C44.30	Unsp malignant neoplasm of skin of and unsp parts of face
C44.300	Unsp malignant neoplasm of skin of unspecified part of face
C44.301	Unspecified malignant neoplasm of skin of nose
C44.309	Unsp malignant neoplasm of skin of other parts of face
C44.31	Basal cell carcinoma of skin of other and unsp parts of face
C44.310	Basal cell carcinoma of skin of unspecified parts of face
C44.311	Basal cell carcinoma of skin of nose
C44.319	Basal cell carcinoma of skin of other parts of face
C44.32	Squamous cell carcinoma of skin of and unsp parts of face
C44.320	Squamous cell carcinoma of skin of unspecified parts of face
C44.321	Squamous cell carcinoma of skin of nose
C44.329	Squamous cell carcinoma of skin of other parts of face
C44.39	Oth malignant neoplasm of skin of oth and unsp parts of face
C44.390	Oth malignant neoplasm of skin of unspecified parts of face
C44.391	Other specified malignant neoplasm of skin of nose
C44.399	Oth malignant neoplasm of skin of other parts of face
C44.4	Other and unsp malignant neoplasm of skin of scalp and neck
C44.40	Unspecified malignant neoplasm of skin of scalp and neck
C44.41	Basal cell carcinoma of skin of scalp and neck
C44.42	Squamous cell carcinoma of skin of scalp and neck
C44.49	Other specified malignant neoplasm of skin of scalp and neck
C44.5	Other and unspecified malignant neoplasm of skin of trunk
C44.50	Unspecified malignant neoplasm of skin of trunk
C44.500	Unspecified malignant neoplasm of anal skin
C44.501	Unspecified malignant neoplasm of skin of breast
C44.509	Unsp malignant neoplasm of skin of other part of trunk
C44.51	Basal cell carcinoma of skin of trunk
C44.510	Basal cell carcinoma of anal skin
C44.511	Basal cell carcinoma of skin of breast
C44.519	Basal cell carcinoma of skin of other part of trunk
C44.52	Squamous cell carcinoma of skin of trunk
C44.520	Squamous cell carcinoma of anal skin
C44.521	Squamous cell carcinoma of skin of breast
C44.529	Squamous cell carcinoma of skin of other part of trunk
C44.59	Other specified malignant neoplasm of skin of trunk
C44.590	Other specified malignant neoplasm of anal skin
C44.591	Other specified malignant neoplasm of skin of breast
C44.599	Oth malignant neoplasm of skin of other part of trunk
C44.6	Oth and unsp malig neoplasm skin/ upper limb, inc shoulder
C44.60	Unsp malignant neoplasm skin/ upper limb, including shoulder
C44.601	Unsp malignant neoplasm skin/ unsp upper limb, inc shoulder
C44.602	Unsp malignant neoplasm skin/ right upper limb, inc shoulder
C44.609	Unsp malignant neoplasm skin/ left upper limb, inc shoulder
C44.61	Basal cell carcinoma skin/ upper limb, including shoulder
C44.611	Basal cell carcinoma skin/ unsp upper limb, inc shoulder
C44.612	Basal cell carcinoma skin/ right upper limb, inc shoulder
C44.619	Basal cell carcinoma skin/ left upper limb, inc shoulder
C44.62	Squamous cell carcinoma skin/ upper limb, including shoulder
C44.621	Squamous cell carcinoma skin/ unsp upper limb, inc shoulder
C44.622	Squamous cell carcinoma skin/ right upper limb, inc shoulder
C44.629	Squamous cell carcinoma skin/ left upper limb, inc shoulder
C44.69	Oth malignant neoplasm skin/ upper limb, including shoulder
C44.691	Oth malignant neoplasm skin/ unsp upper limb, inc shoulder
C44.692	Oth malignant neoplasm skin/ right upper limb, inc shoulder
C44.699	Oth malignant neoplasm skin/ left upper limb, inc shoulder
C44.7	Oth and unsp malignant neoplasm skin/ lower limb, inc hip
C44.70	Unsp malignant neoplasm of skin of lower limb, including hip
C44.701	Unsp malignant neoplasm skin/ unsp lower limb, including hip
C44.702	Unsp malignant neoplasm skin/ right lower limb, inc hip
C44.709	Unsp malignant neoplasm skin/ left lower limb, including hip
C44.71	Basal cell carcinoma of skin of lower limb, including hip
C44.711	Basal cell carcinoma skin/ unsp lower limb, including hip
C44.712	Basal cell carcinoma skin/ right lower limb, including hip
C44.719	Basal cell carcinoma skin/ left lower limb, including hip
C44.72	Squamous cell carcinoma of skin of lower limb, including hip
C44.721	Squamous cell carcinoma skin/ unsp lower limb, including hip
C44.722	Squamous cell carcinoma skin/ right lower limb, inc hip
C44.729	Squamous cell carcinoma skin/ left lower limb, including hip
C44.79	Oth malignant neoplasm of skin of lower limb, including hip
C44.791	Oth malignant neoplasm skin/ unsp lower limb, including hip
C44.792	Oth malignant neoplasm skin/ right lower limb, including hip
C44.799	Oth malignant neoplasm skin/ left lower limb, including hip
C44.8	Oth and unsp malignant neoplasm of overlapping sites of skin
C44.80	Unspecified malignant neoplasm of overlapping sites of skin
C44.81	Basal cell carcinoma of overlapping sites of skin
C44.82	Squamous cell carcinoma of overlapping sites of skin
C44.89	Oth malignant neoplasm of overlapping sites of skin
C44.9	Other and unsp malignant neoplasm of skin, unspecified
C44.90	Unspecified malignant neoplasm of skin, unspecified
C44.91	Basal cell carcinoma of skin, unspecified
C44.92	Squamous cell carcinoma of skin, unspecified
C44.99	Other specified malignant neoplasm of skin, unspecified
C45	Mesothelioma
C45.0	Mesothelioma of pleura
C45.1	Mesothelioma of peritoneum
C45.2	Mesothelioma of pericardium
C45.7	Mesothelioma of other sites
C45.9	Mesothelioma, unspecified
C46	Kaposi's sarcoma
C46.0	Kaposi's sarcoma of skin
C46.1	Kaposi's sarcoma of soft tissue
C46.2	Kaposi's sarcoma of palate
C46.3	Kaposi's sarcoma of lymph nodes
C46.4	Kaposi's sarcoma of gastrointestinal sites
C46.5	Kaposi's sarcoma of lung
C46.50	Kaposi's sarcoma of unspecified lung
C46.51	Kaposi's sarcoma of right lung
C46.52	Kaposi's sarcoma of left lung
C46.7	Kaposi's sarcoma of other sites
C46.9	Kaposi's sarcoma, unspecified
C47	Malignant neoplasm of prph nerves and autonomic nervous sys
C47.0	Malignant neoplasm of prph nerves of head, face and neck
C47.1	Malig neoplasm of prph nerves of upper limb, inc shoulder
C47.10	Malig neoplm of prph nerves of unsp upper limb, inc shoulder
C47.11	Malig neoplm of prph nerves of right upper limb, inc shldr
C47.12	Malig neoplm of prph nerves of left upper limb, inc shoulder
C47.2	Malignant neoplasm of prph nerves of lower limb, inc hip
C47.20	Malig neoplasm of prph nerves of unsp lower limb, inc hip
C47.21	Malig neoplasm of prph nerves of right lower limb, inc hip
C47.22	Malig neoplasm of prph nerves of left lower limb, inc hip
C47.3	Malignant neoplasm of peripheral nerves of thorax
C47.4	Malignant neoplasm of peripheral nerves of abdomen
C47.5	Malignant neoplasm of peripheral nerves of pelvis
C47.6	Malignant neoplasm of peripheral nerves of trunk, unsp
C47.8	Malig neoplm of ovrlp sites of prph nrv and autonm nrv sys
C47.9	Malig neoplasm of prph nerves and autonm nervous sys, unsp
C48	Malignant neoplasm of retroperitoneum and peritoneum
C48.0	Malignant neoplasm of retroperitoneum
C48.1	Malignant neoplasm of specified parts of peritoneum
C48.2	Malignant neoplasm of peritoneum, unspecified
C48.8	Malig neoplasm of ovrlp sites of retroperiton and peritoneum
C49	Malignant neoplasm of other connective and soft tissue
C49.0	Malig neoplm of conn and soft tissue of head, face and neck
C49.1	Malig neoplm of conn and soft tiss of upper limb, inc shldr
C49.10	Malig neoplm of conn & soft tiss of unsp upr lmb, inc shldr
C49.11	Malig neoplm of conn and soft tiss of r upr limb, inc shldr
C49.12	Malig neoplm of conn and soft tiss of l upr limb, inc shldr
C49.2	Malig neoplm of conn and soft tissue of lower limb, inc hip
C49.20	Malig neoplm of conn and soft tiss of unsp low limb, inc hip
C49.21	Malig neoplm of conn and soft tiss of r low limb, inc hip
C49.22	Malig neoplm of conn and soft tiss of left low limb, inc hip
C49.3	Malignant neoplasm of connective and soft tissue of thorax
C49.4	Malignant neoplasm of connective and soft tissue of abdomen
C49.5	Malignant neoplasm of connective and soft tissue of pelvis
C49.6	Malignant neoplasm of conn and soft tissue of trunk, unsp
C49.8	Malignant neoplasm of ovrlp sites of conn and soft tissue
C49.9	Malignant neoplasm of connective and soft tissue, unsp
C49.A	Gastrointestinal stromal tumor
C49.A0	Gastrointestinal stromal tumor, unspecified site
C49.A1	Gastrointestinal stromal tumor of esophagus
C49.A2	Gastrointestinal stromal tumor of stomach
C49.A3	Gastrointestinal stromal tumor of small intestine
C49.A4	Gastrointestinal stromal tumor of large intestine
C49.A5	Gastrointestinal stromal tumor of rectum
C49.A9	Gastrointestinal stromal tumor of other sites
C4A	Merkel cell carcinoma
C4A.0	Merkel cell carcinoma of lip
C4A.1	Merkel cell carcinoma of eyelid, including canthus
C4A.10	Merkel cell carcinoma of unsp eyelid, including canthus
C4A.11	Merkel cell carcinoma of right eyelid, including canthus
C4A.12	Merkel cell carcinoma of left eyelid, including canthus
C4A.2	Merkel cell carcinoma of ear and external auricular canal
C4A.20	Merkel cell carcinoma of unsp ear and external auric canal
C4A.21	Merkel cell carcinoma of right ear and external auric canal
C4A.22	Merkel cell carcinoma of left ear and external auric canal
C4A.3	Merkel cell carcinoma of other and unspecified parts of face
C4A.30	Merkel cell carcinoma of unspecified part of face
C4A.31	Merkel cell carcinoma of nose
C4A.39	Merkel cell carcinoma of other parts of face
C4A.4	Merkel cell carcinoma of scalp and neck
C4A.5	Merkel cell carcinoma of trunk
C4A.51	Merkel cell carcinoma of anal skin
C4A.52	Merkel cell carcinoma of skin of breast
C4A.59	Merkel cell carcinoma of other part of trunk
C4A.6	Merkel cell carcinoma of upper limb, including shoulder
C4A.60	Merkel cell carcinoma of unsp upper limb, including shoulder
C4A.61	Merkel cell carcinoma of right upper limb, inc shoulder
C4A.62	Merkel cell carcinoma of left upper limb, including shoulder
C4A.7	Merkel cell carcinoma of lower limb, including hip
C4A.70	Merkel cell carcinoma of unsp lower limb, including hip
C4A.71	Merkel cell carcinoma of right lower limb, including hip
C4A.72	Merkel cell carcinoma of left lower limb, including hip
C4A.8	Merkel cell carcinoma of overlapping sites
C4A.9	Merkel cell carcinoma, unspecified
C50	Malignant neoplasm of breast
C50.0	Malignant neoplasm of nipple and areola
C50.01	Malignant neoplasm of nipple and areola, female
C50.011	Malignant neoplasm of nipple and areola, right female breast
C50.012	Malignant neoplasm of nipple and areola, left female breast
C50.019	Malignant neoplasm of nipple and areola, unsp female breast
C50.02	Malignant neoplasm of nipple and areola, male
C50.021	Malignant neoplasm of nipple and areola, right male breast
C50.022	Malignant neoplasm of nipple and areola, left male breast
C50.029	Malignant neoplasm of nipple and areola, unsp male breast
C50.1	Malignant neoplasm of central portion of breast
C50.11	Malignant neoplasm of central portion of breast, female
C50.111	Malignant neoplasm of central portion of right female breast
C50.112	Malignant neoplasm of central portion of left female breast
C50.119	Malignant neoplasm of central portion of unsp female breast
C50.12	Malignant neoplasm of central portion of breast, male
C50.121	Malignant neoplasm of central portion of right male breast
C50.122	Malignant neoplasm of central portion of left male breast
C50.129	Malignant neoplasm of central portion of unsp male breast
C50.2	Malignant neoplasm of upper-inner quadrant of breast
C50.21	Malignant neoplasm of upper-inner quadrant of breast, female
C50.211	Malig neoplm of upper-inner quadrant of right female breast
C50.212	Malig neoplasm of upper-inner quadrant of left female breast
C50.219	Malig neoplasm of upper-inner quadrant of unsp female breast
C50.22	Malignant neoplasm of upper-inner quadrant of breast, male
C50.221	Malig neoplasm of upper-inner quadrant of right male breast
C50.222	Malig neoplasm of upper-inner quadrant of left male breast
C50.229	Malig neoplasm of upper-inner quadrant of unsp male breast
C50.3	Malignant neoplasm of lower-inner quadrant of breast
C50.31	Malignant neoplasm of lower-inner quadrant of breast, female
C50.311	Malig neoplm of lower-inner quadrant of right female breast
C50.312	Malig neoplasm of lower-inner quadrant of left female breast
C50.319	Malig neoplasm of lower-inner quadrant of unsp female breast
C50.32	Malignant neoplasm of lower-inner quadrant of breast, male
C50.321	Malig neoplasm of lower-inner quadrant of right male breast
C50.322	Malig neoplasm of lower-inner quadrant of left male breast
C50.329	Malig neoplasm of lower-inner quadrant of unsp male breast
C50.4	Malignant neoplasm of upper-outer quadrant of breast
C50.41	Malignant neoplasm of upper-outer quadrant of breast, female
C50.411	Malig neoplm of upper-outer quadrant of right female breast
C50.412	Malig neoplasm of upper-outer quadrant of left female breast
C50.419	Malig neoplasm of upper-outer quadrant of unsp female breast
C50.42	Malignant neoplasm of upper-outer quadrant of breast, male
C50.421	Malig neoplasm of upper-outer quadrant of right male breast
C50.422	Malig neoplasm of upper-outer quadrant of left male breast
C50.429	Malig neoplasm of upper-outer quadrant of unsp male breast
C50.5	Malignant neoplasm of lower-outer quadrant of breast
C50.51	Malignant neoplasm of lower-outer quadrant of breast, female
C50.511	Malig neoplm of lower-outer quadrant of right female breast
C50.512	Malig neoplasm of lower-outer quadrant of left female breast
C50.519	Malig neoplasm of lower-outer quadrant of unsp female breast
C50.52	Malignant neoplasm of lower-outer quadrant of breast, male
C50.521	Malig neoplasm of lower-outer quadrant of right male breast
C50.522	Malig neoplasm of lower-outer quadrant of left male breast
C50.529	Malig neoplasm of lower-outer quadrant of unsp male breast
C50.6	Malignant neoplasm of axillary tail of breast
C50.61	Malignant neoplasm of axillary tail of breast, female
C50.611	Malignant neoplasm of axillary tail of right female breast
C50.612	Malignant neoplasm of axillary tail of left female breast
C50.619	Malignant neoplasm of axillary tail of unsp female breast
C50.62	Malignant neoplasm of axillary tail of breast, male
C50.621	Malignant neoplasm of axillary tail of right male breast
C50.622	Malignant neoplasm of axillary tail of left male breast
C50.629	Malignant neoplasm of axillary tail of unsp male breast
C50.8	Malignant neoplasm of overlapping sites of breast
C50.81	Malignant neoplasm of overlapping sites of breast, female
C50.811	Malignant neoplasm of ovrlp sites of right female breast
C50.812	Malignant neoplasm of ovrlp sites of left female breast
C50.819	Malignant neoplasm of ovrlp sites of unsp female breast
C50.82	Malignant neoplasm of overlapping sites of breast, male
C50.821	Malignant neoplasm of overlapping sites of right male breast
C50.822	Malignant neoplasm of overlapping sites of left male breast
C50.829	Malignant neoplasm of overlapping sites of unsp male breast
C50.9	Malignant neoplasm of breast of unspecified site
C50.91	Malignant neoplasm of breast of unspecified site, female
C50.911	Malignant neoplasm of unsp site of right female breast
C50.912	Malignant neoplasm of unspecified site of left female breast
C50.919	Malignant neoplasm of unsp site of unspecified female breast
C50.92	Malignant neoplasm of breast of unspecified site, male
C50.921	Malignant neoplasm of unspecified site of right male breast
C50.922	Malignant neoplasm of unspecified site of left male breast
C50.929	Malignant neoplasm of unsp site of unspecified male breast
C51	Malignant neoplasm of vulva
C51.0	Malignant neoplasm of labium majus
C51.1	Malignant neoplasm of labium minus
C51.2	Malignant neoplasm of clitoris
C51.8	Malignant neoplasm of overlapping sites of vulva
C51.9	Malignant neoplasm of vulva, unspecified
C52	Malignant neoplasm of vagina
C53	Malignant neoplasm of cervix uteri
C53.0	Malignant neoplasm of endocervix
C53.1	Malignant neoplasm of exocervix
C53.8	Malignant neoplasm of overlapping sites of cervix uteri
C53.9	Malignant neoplasm of cervix uteri, unspecified
C54	Malignant neoplasm of corpus uteri
C54.0	Malignant neoplasm of isthmus uteri
C54.1	Malignant neoplasm of endometrium
C54.2	Malignant neoplasm of myometrium
C54.3	Malignant neoplasm of fundus uteri
C54.8	Malignant neoplasm of overlapping sites of corpus uteri
C54.9	Malignant neoplasm of corpus uteri, unspecified
C55	Malignant neoplasm of uterus, part unspecified
C56	Malignant neoplasm of ovary
C56.1	Malignant neoplasm of right ovary
C56.2	Malignant neoplasm of left ovary
C56.9	Malignant neoplasm of unspecified ovary
C57	Malignant neoplasm of other and unsp female genital organs
C57.0	Malignant neoplasm of fallopian tube
C57.00	Malignant neoplasm of unspecified fallopian tube
C57.01	Malignant neoplasm of right fallopian tube
C57.02	Malignant neoplasm of left fallopian tube
C57.1	Malignant neoplasm of broad ligament
C57.10	Malignant neoplasm of unspecified broad ligament
C57.11	Malignant neoplasm of right broad ligament
C57.12	Malignant neoplasm of left broad ligament
C57.2	Malignant neoplasm of round ligament
C57.20	Malignant neoplasm of unspecified round ligament
C57.21	Malignant neoplasm of right round ligament
C57.22	Malignant neoplasm of left round ligament
C57.3	Malignant neoplasm of parametrium
C57.4	Malignant neoplasm of uterine adnexa, unspecified
C57.7	Malignant neoplasm of other specified female genital organs
C57.8	Malignant neoplasm of ovrlp sites of female genital organs
C57.9	Malignant neoplasm of female genital organ, unspecified
C58	Malignant neoplasm of placenta
C60	Malignant neoplasm of penis
C60.0	Malignant neoplasm of prepuce
C60.1	Malignant neoplasm of glans penis
C60.2	Malignant neoplasm of body of penis
C60.8	Malignant neoplasm of overlapping sites of penis
C60.9	Malignant neoplasm of penis, unspecified
C61	Malignant neoplasm of prostate
C62	Malignant neoplasm of testis
C62.0	Malignant neoplasm of undescended testis
C62.00	Malignant neoplasm of unspecified undescended testis
C62.01	Malignant neoplasm of undescended right testis
C62.02	Malignant neoplasm of undescended left testis
C62.1	Malignant neoplasm of descended testis
C62.10	Malignant neoplasm of unspecified descended testis
C62.11	Malignant neoplasm of descended right testis
C62.12	Malignant neoplasm of descended left testis
C62.9	Malignant neoplasm of testis, unsp descended or undescended
C62.90	Malig neoplasm of unsp testis, unsp descended or undescended
C62.91	Malig neoplm of right testis, unsp descended or undescended
C62.92	Malig neoplasm of left testis, unsp descended or undescended
C63	Malignant neoplasm of other and unsp male genital organs
C63.0	Malignant neoplasm of epididymis
C63.00	Malignant neoplasm of unspecified epididymis
C63.01	Malignant neoplasm of right epididymis
C63.02	Malignant neoplasm of left epididymis
C63.1	Malignant neoplasm of spermatic cord
C63.10	Malignant neoplasm of unspecified spermatic cord
C63.11	Malignant neoplasm of right spermatic cord
C63.12	Malignant neoplasm of left spermatic cord
C63.2	Malignant neoplasm of scrotum
C63.7	Malignant neoplasm of other specified male genital organs
C63.8	Malignant neoplasm of ovrlp sites of male genital organs
C63.9	Malignant neoplasm of male genital organ, unspecified
C64	Malignant neoplasm of kidney, except renal pelvis
C64.1	Malignant neoplasm of right kidney, except renal pelvis
C64.2	Malignant neoplasm of left kidney, except renal pelvis
C64.9	Malignant neoplasm of unsp kidney, except renal pelvis
C65	Malignant neoplasm of renal pelvis
C65.1	Malignant neoplasm of right renal pelvis
C65.2	Malignant neoplasm of left renal pelvis
C65.9	Malignant neoplasm of unspecified renal pelvis
C66	Malignant neoplasm of ureter
C66.1	Malignant neoplasm of right ureter
C66.2	Malignant neoplasm of left ureter
C66.9	Malignant neoplasm of unspecified ureter
C67	Malignant neoplasm of bladder
C67.0	Malignant neoplasm of trigone of bladder
C67.1	Malignant neoplasm of dome of bladder
C67.2	Malignant neoplasm of lateral wall of bladder
C67.3	Malignant neoplasm of anterior wall of bladder
C67.4	Malignant neoplasm of posterior wall of bladder
C67.5	Malignant neoplasm of bladder neck
C67.6	Malignant neoplasm of ureteric orifice
C67.7	Malignant neoplasm of urachus
C67.8	Malignant neoplasm of overlapping sites of bladder
C67.9	Malignant neoplasm of bladder, unspecified
C68	Malignant neoplasm of other and unspecified urinary organs
C68.0	Malignant neoplasm of urethra
C68.1	Malignant neoplasm of paraurethral glands
C68.8	Malignant neoplasm of overlapping sites of urinary organs
C68.9	Malignant neoplasm of urinary organ, unspecified
C69	Malignant neoplasm of eye and adnexa
C69.0	Malignant neoplasm of conjunctiva
C69.00	Malignant neoplasm of unspecified conjunctiva
C69.01	Malignant neoplasm of right conjunctiva
C69.02	Malignant neoplasm of left conjunctiva
C69.1	Malignant neoplasm of cornea
C69.10	Malignant neoplasm of unspecified cornea
C69.11	Malignant neoplasm of right cornea
C69.12	Malignant neoplasm of left cornea
C69.2	Malignant neoplasm of retina
C69.20	Malignant neoplasm of unspecified retina
C69.21	Malignant neoplasm of right retina
C69.22	Malignant neoplasm of left retina
C69.3	Malignant neoplasm of choroid
C69.30	Malignant neoplasm of unspecified choroid
C69.31	Malignant neoplasm of right choroid
C69.32	Malignant neoplasm of left choroid
C69.4	Malignant neoplasm of ciliary body
C69.40	Malignant neoplasm of unspecified ciliary body
C69.41	Malignant neoplasm of right ciliary body
C69.42	Malignant neoplasm of left ciliary body
C69.5	Malignant neoplasm of lacrimal gland and duct
C69.50	Malignant neoplasm of unspecified lacrimal gland and duct
C69.51	Malignant neoplasm of right lacrimal gland and duct
C69.52	Malignant neoplasm of left lacrimal gland and duct
C69.6	Malignant neoplasm of orbit
C69.60	Malignant neoplasm of unspecified orbit
C69.61	Malignant neoplasm of right orbit
C69.62	Malignant neoplasm of left orbit
C69.8	Malignant neoplasm of overlapping sites of eye and adnexa
C69.80	Malignant neoplasm of ovrlp sites of unsp eye and adnexa
C69.81	Malignant neoplasm of ovrlp sites of right eye and adnexa
C69.82	Malignant neoplasm of ovrlp sites of left eye and adnexa
C69.9	Malignant neoplasm of unspecified site of eye
C69.90	Malignant neoplasm of unspecified site of unspecified eye
C69.91	Malignant neoplasm of unspecified site of right eye
C69.92	Malignant neoplasm of unspecified site of left eye
C70	Malignant neoplasm of meninges
C70.0	Malignant neoplasm of cerebral meninges
C70.1	Malignant neoplasm of spinal meninges
C70.9	Malignant neoplasm of meninges, unspecified
C71	Malignant neoplasm of brain
C71.0	Malignant neoplasm of cerebrum, except lobes and ventricles
C71.1	Malignant neoplasm of frontal lobe
C71.2	Malignant neoplasm of temporal lobe
C71.3	Malignant neoplasm of parietal lobe
C71.4	Malignant neoplasm of occipital lobe
C71.5	Malignant neoplasm of cerebral ventricle
C71.6	Malignant neoplasm of cerebellum
C71.7	Malignant neoplasm of brain stem
C71.8	Malignant neoplasm of overlapping sites of brain
C71.9	Malignant neoplasm of brain, unspecified
C72	Malig neoplm of spinal cord, cranial nerves and oth prt cnsl
C72.0	Malignant neoplasm of spinal cord
C72.1	Malignant neoplasm of cauda equina
C72.2	Malignant neoplasm of olfactory nerve
C72.20	Malignant neoplasm of unspecified olfactory nerve
C72.21	Malignant neoplasm of right olfactory nerve
C72.22	Malignant neoplasm of left olfactory nerve
C72.3	Malignant neoplasm of optic nerve
C72.30	Malignant neoplasm of unspecified optic nerve
C72.31	Malignant neoplasm of right optic nerve
C72.32	Malignant neoplasm of left optic nerve
C72.4	Malignant neoplasm of acoustic nerve
C72.40	Malignant neoplasm of unspecified acoustic nerve
C72.41	Malignant neoplasm of right acoustic nerve
C72.42	Malignant neoplasm of left acoustic nerve
C72.5	Malignant neoplasm of other and unspecified cranial nerves
C72.50	Malignant neoplasm of unspecified cranial nerve
C72.59	Malignant neoplasm of other cranial nerves
C72.9	Malignant neoplasm of central nervous system, unspecified
C73	Malignant neoplasm of thyroid gland
C74	Malignant neoplasm of adrenal gland
C74.0	Malignant neoplasm of cortex of adrenal gland
C74.00	Malignant neoplasm of cortex of unspecified adrenal gland
C74.01	Malignant neoplasm of cortex of right adrenal gland
C74.02	Malignant neoplasm of cortex of left adrenal gland
C74.1	Malignant neoplasm of medulla of adrenal gland
C74.10	Malignant neoplasm of medulla of unspecified adrenal gland
C74.11	Malignant neoplasm of medulla of right adrenal gland
C74.12	Malignant neoplasm of medulla of left adrenal gland
C74.9	Malignant neoplasm of unspecified part of adrenal gland
C74.90	Malignant neoplasm of unsp part of unspecified adrenal gland
C74.91	Malignant neoplasm of unsp part of right adrenal gland
C74.92	Malignant neoplasm of unspecified part of left adrenal gland
C75	Malignant neoplasm of endo glands and related structures
C75.0	Malignant neoplasm of parathyroid gland
C75.1	Malignant neoplasm of pituitary gland
C75.2	Malignant neoplasm of craniopharyngeal duct
C75.3	Malignant neoplasm of pineal gland
C75.4	Malignant neoplasm of carotid body
C75.5	Malignant neoplasm of aortic body and other paraganglia
C75.8	Malignant neoplasm with pluriglandular involvement, unsp
C75.9	Malignant neoplasm of endocrine gland, unspecified
C76	Malignant neoplasm of other and ill-defined sites
C76.0	Malignant neoplasm of head, face and neck
C76.1	Malignant neoplasm of thorax
C76.2	Malignant neoplasm of abdomen
C76.3	Malignant neoplasm of pelvis
C76.4	Malignant neoplasm of upper limb
C76.40	Malignant neoplasm of unspecified upper limb
C76.41	Malignant neoplasm of right upper limb
C76.42	Malignant neoplasm of left upper limb
C76.5	Malignant neoplasm of lower limb
C76.50	Malignant neoplasm of unspecified lower limb
C76.51	Malignant neoplasm of right lower limb
C76.52	Malignant neoplasm of left lower limb
C76.8	Malignant neoplasm of other specified ill-defined sites
C77	Secondary and unspecified malignant neoplasm of lymph nodes
C77.0	Sec and unsp malig neoplasm of nodes of head, face and neck
C77.1	Secondary and unsp malignant neoplasm of intrathorac nodes
C77.2	Secondary and unsp malignant neoplasm of intra-abd nodes
C77.3	Sec and unsp malig neoplasm of axilla and upper limb nodes
C77.4	Sec and unsp malig neoplasm of inguinal and lower limb nodes
C77.5	Secondary and unsp malignant neoplasm of intrapelv nodes
C77.8	Sec and unsp malig neoplasm of nodes of multiple regions
C77.9	Secondary and unsp malignant neoplasm of lymph node, unsp
C78	Secondary malignant neoplasm of resp and digestive organs
C78.0	Secondary malignant neoplasm of lung
C78.00	Secondary malignant neoplasm of unspecified lung
C78.01	Secondary malignant neoplasm of right lung
C78.02	Secondary malignant neoplasm of left lung
C78.1	Secondary malignant neoplasm of mediastinum
C78.2	Secondary malignant neoplasm of pleura
C78.3	Secondary malignant neoplasm of and unsp respiratory organs
C78.30	Secondary malignant neoplasm of unsp respiratory organ
C78.39	Secondary malignant neoplasm of other respiratory organs
C78.4	Secondary malignant neoplasm of small intestine
C78.5	Secondary malignant neoplasm of large intestine and rectum
C78.6	Secondary malignant neoplasm of retroperiton and peritoneum
C78.7	Secondary malig neoplasm of liver and intrahepatic bile duct
C78.8	Secondary malignant neoplasm of and unsp digestive organs
C78.80	Secondary malignant neoplasm of unspecified digestive organ
C78.89	Secondary malignant neoplasm of other digestive organs
C79	Secondary malignant neoplasm of other and unspecified sites
C79.0	Secondary malignant neoplasm of kidney and renal pelvis
C79.00	Secondary malignant neoplasm of unsp kidney and renal pelvis
C79.01	Secondary malignant neoplasm of r kidney and renal pelvis
C79.02	Secondary malignant neoplasm of left kidney and renal pelvis
C79.1	Sec malig neoplm of bladder and oth and unsp urinary organs
C79.10	Secondary malignant neoplasm of unspecified urinary organs
C79.11	Secondary malignant neoplasm of bladder
C79.19	Secondary malignant neoplasm of other urinary organs
C79.2	Secondary malignant neoplasm of skin
C79.3	Secondary malignant neoplasm of brain and cerebral meninges
C79.31	Secondary malignant neoplasm of brain
C79.32	Secondary malignant neoplasm of cerebral meninges
C79.4	Secondary malig neoplasm of and unsp parts of nervous sys
C79.40	Secondary malignant neoplasm of unsp part of nervous system
C79.49	Secondary malignant neoplasm of oth parts of nervous system
C79.5	Secondary malignant neoplasm of bone and bone marrow
C79.51	Secondary malignant neoplasm of bone
C79.52	Secondary malignant neoplasm of bone marrow
C79.6	Secondary malignant neoplasm of ovary
C79.60	Secondary malignant neoplasm of unspecified ovary
C79.61	Secondary malignant neoplasm of right ovary
C79.62	Secondary malignant neoplasm of left ovary
C79.7	Secondary malignant neoplasm of adrenal gland
C79.70	Secondary malignant neoplasm of unspecified adrenal gland
C79.71	Secondary malignant neoplasm of right adrenal gland
C79.72	Secondary malignant neoplasm of left adrenal gland
C79.8	Secondary malignant neoplasm of other specified sites
C79.81	Secondary malignant neoplasm of breast
C79.82	Secondary malignant neoplasm of genital organs
C79.89	Secondary malignant neoplasm of other specified sites
C79.9	Secondary malignant neoplasm of unspecified site
C7A	Malignant neuroendocrine tumors
C7A.0	Malignant carcinoid tumors
C7A.00	Malignant carcinoid tumor of unspecified site
C7A.01	Malignant carcinoid tumors of the small intestine
C7A.010	Malignant carcinoid tumor of the duodenum
C7A.011	Malignant carcinoid tumor of the jejunum
C7A.012	Malignant carcinoid tumor of the ileum
C7A.019	Malignant carcinoid tumor of the sm int, unsp portion
C7A.02	Malig carcinoid tumors of the appendix, lg int, and rectum
C7A.020	Malignant carcinoid tumor of the appendix
C7A.021	Malignant carcinoid tumor of the cecum
C7A.022	Malignant carcinoid tumor of the ascending colon
C7A.023	Malignant carcinoid tumor of the transverse colon
C7A.024	Malignant carcinoid tumor of the descending colon
C7A.025	Malignant carcinoid tumor of the sigmoid colon
C7A.026	Malignant carcinoid tumor of the rectum
C7A.029	Malignant carcinoid tumor of the lg int, unsp portion
C7A.09	Malignant carcinoid tumors of other sites
C7A.090	Malignant carcinoid tumor of the bronchus and lung
C7A.091	Malignant carcinoid tumor of the thymus
C7A.092	Malignant carcinoid tumor of the stomach
C7A.093	Malignant carcinoid tumor of the kidney
C7A.094	Malignant carcinoid tumor of the foregut NOS
C7A.095	Malignant carcinoid tumor of the midgut NOS
C7A.096	Malignant carcinoid tumor of the hindgut NOS
C7A.098	Malignant carcinoid tumors of other sites
C7A.1	Malignant poorly differentiated neuroendocrine tumors
C7A.8	Other malignant neuroendocrine tumors
C7B	Secondary neuroendocrine tumors
C7B.0	Secondary carcinoid tumors
C7B.00	Secondary carcinoid tumors, unspecified site
C7B.01	Secondary carcinoid tumors of distant lymph nodes
C7B.02	Secondary carcinoid tumors of liver
C7B.03	Secondary carcinoid tumors of bone
C7B.04	Secondary carcinoid tumors of peritoneum
C7B.09	Secondary carcinoid tumors of other sites
C7B.1	Secondary Merkel cell carcinoma
C7B.8	Other secondary neuroendocrine tumors
C80	Malignant neoplasm without specification of site
C80.0	Disseminated malignant neoplasm, unspecified
C80.1	Malignant (primary) neoplasm, unspecified
C80.2	Malignant neoplasm associated with transplanted organ
C81	Hodgkin lymphoma
C81.0	Nodular lymphocyte predominant Hodgkin lymphoma
C81.00	Nodular lymphocyte predominant Hodgkin lymphoma, unsp site
C81.01	Nodlr lymphocy predom Hdgkn lymph, nodes of head, face, & nk
C81.02	Nodular lymphocy predom Hodgkin lymphoma, intrathorac nodes
C81.03	Nodular lymphocyte predom Hodgkin lymphoma, intra-abd nodes
C81.04	Nodlr lymphocy predom Hdgkn lymph, nodes of axla and upr lmb
C81.05	Nodlr lymphocy predom Hdgkn lymph,nodes of ing rgn & low lmb
C81.06	Nodular lymphocyte predom Hodgkin lymphoma, intrapelv nodes
C81.07	Nodular lymphocyte predominant Hodgkin lymphoma, spleen
C81.08	Nodular lymphocyte predom Hodgkin lymphoma, nodes mult site
C81.09	Nodlr lymphocy predom Hdgkn lymph, extrnod & solid org site
C81.1	Nodular sclerosis classical Hodgkin lymphoma
C81.10	Nodular sclerosis classical Hodgkin lymphoma, unsp site
C81.11	Nodlr scler class Hdgkn lymph, nodes of head, face, and neck
C81.12	Nodular sclerosis class Hodgkin lymphoma, intrathorac nodes
C81.13	Nodular sclerosis class Hodgkin lymphoma, intra-abd nodes
C81.14	Nodlr scler class Hdgkn lymph, nodes of axla and upper limb
C81.15	Nodlr scler class Hdgkn lymph, nodes of ing rgn and low limb
C81.16	Nodular sclerosis class Hodgkin lymphoma, intrapelv nodes
C81.17	Nodular sclerosis classical Hodgkin lymphoma, spleen
C81.18	Nodular sclerosis class Hodgkin lymphoma, nodes mult site
C81.19	Nodlr scler class Hdgkn lymph, extrnod and solid organ sites
C81.2	Mixed cellularity classical Hodgkin lymphoma
C81.20	Mixed cellularity classical Hodgkin lymphoma, unsp site
C81.21	Mix cellular class Hdgkn lymph, nodes of head, face, and nk
C81.22	Mixed cellular classical Hodgkin lymphoma, intrathorac nodes
C81.23	Mixed cellular classical Hodgkin lymphoma, intra-abd nodes
C81.24	Mix cellular class Hdgkn lymph, nodes of axla and upper limb
C81.25	Mix cellular class Hdgkn lymph, nodes of ing rgn and low lmb
C81.26	Mixed cellular classical Hodgkin lymphoma, intrapelv nodes
C81.27	Mixed cellularity classical Hodgkin lymphoma, spleen
C81.28	Mixed cellular classical Hodgkin lymphoma, nodes mult site
C81.29	Mix cellular class Hdgkn lymph, extrnod and solid org sites
C81.3	Lymphocyte depleted classical Hodgkin lymphoma
C81.30	Lymphocyte depleted classical Hodgkin lymphoma, unsp site
C81.31	Lymphocy deplet class Hdgkn lymph, nodes of head, face, & nk
C81.32	Lymphocy depleted class Hodgkin lymphoma, intrathorac nodes
C81.33	Lymphocy depleted class Hodgkin lymphoma, intra-abd nodes
C81.34	Lymphocy deplet class Hdgkn lymph, nodes of axla and upr lmb
C81.35	Lymphocy deplet class Hdgkn lymph,nodes of ing rgn & low lmb
C81.36	Lymphocy depleted class Hodgkin lymphoma, intrapelv nodes
C81.37	Lymphocyte depleted classical Hodgkin lymphoma, spleen
C81.38	Lymphocy depleted class Hodgkin lymphoma, nodes mult site
C81.39	Lymphocy deplet class Hdgkn lymph, extrnod & solid org site
C81.4	Lymphocyte-rich classical Hodgkin lymphoma
C81.40	Lymphocyte-rich classical Hodgkin lymphoma, unspecified site
C81.41	Lymp-rich class Hodgkin lymph, nodes of head, face, and neck
C81.42	Lymp-rich classical Hodgkin lymphoma, intrathorac nodes
C81.43	Lymp-rich classical Hodgkin lymphoma, intra-abd lymph nodes
C81.44	Lymp-rich class Hdgkn lymph, nodes of axilla and upper limb
C81.45	Lymp-rich class Hdgkn lymph, nodes of ing rgn and lower limb
C81.46	Lymp-rich classical Hodgkin lymphoma, intrapelv lymph nodes
C81.47	Lymphocyte-rich classical Hodgkin lymphoma, spleen
C81.48	Lymp-rich classical Hodgkin lymphoma, lymph nodes mult site
C81.49	Lymp-rich class Hodgkin lymph, extrnod and solid organ sites
C81.7	Other classical Hodgkin lymphoma
C81.70	Other classical Hodgkin lymphoma, unspecified site
C81.71	Oth class Hodgkin lymphoma, nodes of head, face, and neck
C81.72	Other classical Hodgkin lymphoma, intrathoracic lymph nodes
C81.73	Oth classical Hodgkin lymphoma, intra-abdominal lymph nodes
C81.74	Oth class Hodgkin lymphoma, nodes of axilla and upper limb
C81.75	Oth class Hodgkin lymph, nodes of ing region and lower limb
C81.76	Other classical Hodgkin lymphoma, intrapelvic lymph nodes
C81.77	Other classical Hodgkin lymphoma, spleen
C81.78	Oth classical Hodgkin lymphoma, lymph nodes mult site
C81.79	Oth class Hodgkin lymphoma, extrnod and solid organ sites
C81.9	Hodgkin lymphoma, unspecified
C81.90	Hodgkin lymphoma, unspecified, unspecified site
C81.91	Hodgkin lymphoma, unsp, lymph nodes of head, face, and neck
C81.92	Hodgkin lymphoma, unspecified, intrathoracic lymph nodes
C81.93	Hodgkin lymphoma, unspecified, intra-abdominal lymph nodes
C81.94	Hodgkin lymphoma, unsp, lymph nodes of axilla and upper limb
C81.95	Hodgkin lymphoma, unsp, nodes of ing region and lower limb
C81.96	Hodgkin lymphoma, unspecified, intrapelvic lymph nodes
C81.97	Hodgkin lymphoma, unspecified, spleen
C81.98	Hodgkin lymphoma, unspecified, lymph nodes of multiple sites
C81.99	Hodgkin lymphoma, unsp, extranodal and solid organ sites
C82	Follicular lymphoma
C82.0	Follicular lymphoma grade I
C82.00	Follicular lymphoma grade I, unspecified site
C82.01	Follicular lymphoma grade I, nodes of head, face, and neck
C82.02	Follicular lymphoma grade I, intrathoracic lymph nodes
C82.03	Follicular lymphoma grade I, intra-abdominal lymph nodes
C82.04	Follicular lymphoma grade I, nodes of axilla and upper limb
C82.05	Foliclar lymph grade I, nodes of ing region and lower limb
C82.06	Follicular lymphoma grade I, intrapelvic lymph nodes
C82.07	Follicular lymphoma grade I, spleen
C82.08	Follicular lymphoma grade I, lymph nodes of multiple sites
C82.09	Follicular lymphoma grade I, extrnod and solid organ sites
C82.1	Follicular lymphoma grade II
C82.10	Follicular lymphoma grade II, unspecified site
C82.11	Follicular lymphoma grade II, nodes of head, face, and neck
C82.12	Follicular lymphoma grade II, intrathoracic lymph nodes
C82.13	Follicular lymphoma grade II, intra-abdominal lymph nodes
C82.14	Follicular lymphoma grade II, nodes of axilla and upper limb
C82.15	Foliclar lymph grade II, nodes of ing region and lower limb
C82.16	Follicular lymphoma grade II, intrapelvic lymph nodes
C82.17	Follicular lymphoma grade II, spleen
C82.18	Follicular lymphoma grade II, lymph nodes of multiple sites
C82.19	Follicular lymphoma grade II, extrnod and solid organ sites
C82.2	Follicular lymphoma grade III, unspecified
C82.20	Follicular lymphoma grade III, unspecified, unspecified site
C82.21	Foliclar lymph grade III, unsp, nodes of head, face, and nk
C82.22	Follicular lymphoma grade III, unsp, intrathorac lymph nodes
C82.23	Follicular lymphoma grade III, unsp, intra-abd lymph nodes
C82.24	Foliclar lymph grade III, unsp, nodes of axla and upper limb
C82.25	Foliclar lymph grade III, unsp, nodes of ing rgn and low lmb
C82.26	Follicular lymphoma grade III, unsp, intrapelvic lymph nodes
C82.27	Follicular lymphoma grade III, unspecified, spleen
C82.28	Follicular lymphoma grade III, unsp, lymph nodes mult site
C82.29	Foliclar lymph grade III, unsp, extrnod and solid org sites
C82.3	Follicular lymphoma grade IIIa
C82.30	Follicular lymphoma grade IIIa, unspecified site
C82.31	Foliclar lymphoma grade IIIa, nodes of head, face, and neck
C82.32	Follicular lymphoma grade IIIa, intrathoracic lymph nodes
C82.33	Follicular lymphoma grade IIIa, intra-abdominal lymph nodes
C82.34	Foliclar lymphoma grade IIIa, nodes of axilla and upper limb
C82.35	Foliclar lymph grade IIIa, nodes of ing rgn and lower limb
C82.36	Follicular lymphoma grade IIIa, intrapelvic lymph nodes
C82.37	Follicular lymphoma grade IIIa, spleen
C82.38	Follicular lymphoma grade IIIa, lymph nodes mult site
C82.39	Foliclar lymphoma grade IIIa, extrnod and solid organ sites
C82.4	Follicular lymphoma grade IIIb
C82.40	Follicular lymphoma grade IIIb, unspecified site
C82.41	Foliclar lymphoma grade IIIb, nodes of head, face, and neck
C82.42	Follicular lymphoma grade IIIb, intrathoracic lymph nodes
C82.43	Follicular lymphoma grade IIIb, intra-abdominal lymph nodes
C82.44	Foliclar lymphoma grade IIIb, nodes of axilla and upper limb
C82.45	Foliclar lymph grade IIIb, nodes of ing rgn and lower limb
C82.46	Follicular lymphoma grade IIIb, intrapelvic lymph nodes
C82.47	Follicular lymphoma grade IIIb, spleen
C82.48	Follicular lymphoma grade IIIb, lymph nodes mult site
C82.49	Foliclar lymphoma grade IIIb, extrnod and solid organ sites
C82.5	Diffuse follicle center lymphoma
C82.50	Diffuse follicle center lymphoma, unspecified site
C82.51	Diffuse folicl center lymph, nodes of head, face, and neck
C82.52	Diffuse follicle center lymphoma, intrathoracic lymph nodes
C82.53	Diffuse follicle center lymphoma, intra-abd lymph nodes
C82.54	Diffuse folicl center lymph, nodes of axilla and upper limb
C82.55	Diffus folicl cntr lymph, nodes of ing region and lower limb
C82.56	Diffuse follicle center lymphoma, intrapelvic lymph nodes
C82.57	Diffuse follicle center lymphoma, spleen
C82.58	Diffuse follicle center lymphoma, lymph nodes mult site
C82.59	Diffuse folicl center lymph, extrnod and solid organ sites
C82.6	Cutaneous follicle center lymphoma
C82.60	Cutaneous follicle center lymphoma, unspecified site
C82.61	Cutan folicl center lymphoma, nodes of head, face, and neck
C82.62	Cutaneous follicle center lymphoma, intrathorac lymph nodes
C82.63	Cutaneous follicle center lymphoma, intra-abd lymph nodes
C82.64	Cutan folicl center lymphoma, nodes of axilla and upper limb
C82.65	Cutan folicl cntr lymph, nodes of ing region and lower limb
C82.66	Cutaneous follicle center lymphoma, intrapelvic lymph nodes
C82.67	Cutaneous follicle center lymphoma, spleen
C82.68	Cutaneous follicle center lymphoma, lymph nodes mult site
C82.69	Cutan folicl center lymphoma, extrnod and solid organ sites
C82.8	Other types of follicular lymphoma
C82.80	Other types of follicular lymphoma, unspecified site
C82.81	Oth types of foliclar lymph, nodes of head, face, and neck
C82.82	Oth types of follicular lymphoma, intrathoracic lymph nodes
C82.83	Oth types of follicular lymphoma, intra-abd lymph nodes
C82.84	Oth types of foliclar lymph, nodes of axilla and upper limb
C82.85	Oth types of foliclar lymph, nodes of ing rgn and lower limb
C82.86	Other types of follicular lymphoma, intrapelvic lymph nodes
C82.87	Other types of follicular lymphoma, spleen
C82.88	Oth types of follicular lymphoma, lymph nodes mult site
C82.89	Oth types of foliclar lymph, extrnod and solid organ sites
C82.9	Follicular lymphoma, unspecified
C82.90	Follicular lymphoma, unspecified, unspecified site
C82.91	Follicular lymphoma, unsp, nodes of head, face, and neck
C82.92	Follicular lymphoma, unspecified, intrathoracic lymph nodes
C82.93	Follicular lymphoma, unsp, intra-abdominal lymph nodes
C82.94	Follicular lymphoma, unsp, nodes of axilla and upper limb
C82.95	Foliclar lymphoma, unsp, nodes of ing region and lower limb
C82.96	Follicular lymphoma, unspecified, intrapelvic lymph nodes
C82.97	Follicular lymphoma, unspecified, spleen
C82.98	Follicular lymphoma, unsp, lymph nodes of multiple sites
C82.99	Follicular lymphoma, unsp, extranodal and solid organ sites
C83	Non-follicular lymphoma
C83.0	Small cell B-cell lymphoma
C83.00	Small cell B-cell lymphoma, unspecified site
C83.01	Small cell B-cell lymphoma, nodes of head, face, and neck
C83.02	Small cell B-cell lymphoma, intrathoracic lymph nodes
C83.03	Small cell B-cell lymphoma, intra-abdominal lymph nodes
C83.04	Small cell B-cell lymphoma, nodes of axilla and upper limb
C83.05	Small cell B-cell lymph, nodes of ing region and lower limb
C83.06	Small cell B-cell lymphoma, intrapelvic lymph nodes
C83.07	Small cell B-cell lymphoma, spleen
C83.08	Small cell B-cell lymphoma, lymph nodes of multiple sites
C83.09	Small cell B-cell lymphoma, extranodal and solid organ sites
C83.1	Mantle cell lymphoma
C83.10	Mantle cell lymphoma, unspecified site
C83.11	Mantle cell lymphoma, lymph nodes of head, face, and neck
C83.12	Mantle cell lymphoma, intrathoracic lymph nodes
C83.13	Mantle cell lymphoma, intra-abdominal lymph nodes
C83.14	Mantle cell lymphoma, lymph nodes of axilla and upper limb
C83.15	Mantle cell lymphoma, nodes of ing region and lower limb
C83.16	Mantle cell lymphoma, intrapelvic lymph nodes
C83.17	Mantle cell lymphoma, spleen
C83.18	Mantle cell lymphoma, lymph nodes of multiple sites
C83.19	Mantle cell lymphoma, extranodal and solid organ sites
C83.3	Diffuse large B-cell lymphoma
C83.30	Diffuse large B-cell lymphoma, unspecified site
C83.31	Diffuse large B-cell lymphoma, nodes of head, face, and neck
C83.32	Diffuse large B-cell lymphoma, intrathoracic lymph nodes
C83.33	Diffuse large B-cell lymphoma, intra-abdominal lymph nodes
C83.34	Diffuse large B-cell lymph, nodes of axilla and upper limb
C83.35	Diffus large B-cell lymph, nodes of ing rgn and lower limb
C83.36	Diffuse large B-cell lymphoma, intrapelvic lymph nodes
C83.37	Diffuse large B-cell lymphoma, spleen
C83.38	Diffuse large B-cell lymphoma, lymph nodes of multiple sites
C83.39	Diffuse large B-cell lymphoma, extrnod and solid organ sites
C83.5	Lymphoblastic (diffuse) lymphoma
C83.50	Lymphoblastic (diffuse) lymphoma, unspecified site
C83.51	Lymphoblastic lymphoma, nodes of head, face, and neck
C83.52	Lymphoblastic (diffuse) lymphoma, intrathoracic lymph nodes
C83.53	Lymphoblastic (diffuse) lymphoma, intra-abd lymph nodes
C83.54	Lymphoblastic lymphoma, nodes of axilla and upper limb
C83.55	Lymphoblastic lymphoma, nodes of ing region and lower limb
C83.56	Lymphoblastic (diffuse) lymphoma, intrapelvic lymph nodes
C83.57	Lymphoblastic (diffuse) lymphoma, spleen
C83.58	Lymphoblastic (diffuse) lymphoma, lymph nodes mult site
C83.59	Lymphoblastic lymphoma, extrnod and solid organ sites
C83.7	Burkitt lymphoma
C83.70	Burkitt lymphoma, unspecified site
C83.71	Burkitt lymphoma, lymph nodes of head, face, and neck
C83.72	Burkitt lymphoma, intrathoracic lymph nodes
C83.73	Burkitt lymphoma, intra-abdominal lymph nodes
C83.74	Burkitt lymphoma, lymph nodes of axilla and upper limb
C83.75	Burkitt lymphoma, nodes of inguinal region and lower limb
C83.76	Burkitt lymphoma, intrapelvic lymph nodes
C83.77	Burkitt lymphoma, spleen
C83.78	Burkitt lymphoma, lymph nodes of multiple sites
C83.79	Burkitt lymphoma, extranodal and solid organ sites
C83.8	Other non-follicular lymphoma
C83.80	Other non-follicular lymphoma, unspecified site
C83.81	Oth non-follic lymphoma, lymph nodes of head, face, and neck
C83.82	Other non-follicular lymphoma, intrathoracic lymph nodes
C83.83	Other non-follicular lymphoma, intra-abdominal lymph nodes
C83.84	Oth non-follic lymphoma, nodes of axilla and upper limb
C83.85	Oth non-follic lymphoma, nodes of ing region and lower limb
C83.86	Other non-follicular lymphoma, intrapelvic lymph nodes
C83.87	Other non-follicular lymphoma, spleen
C83.88	Other non-follicular lymphoma, lymph nodes of multiple sites
C83.89	Oth non-follic lymphoma, extranodal and solid organ sites
C83.9	Non-follicular (diffuse) lymphoma, unspecified
C83.90	Non-follicular (diffuse) lymphoma, unsp, unspecified site
C83.91	Non-follic lymphoma, unsp, nodes of head, face, and neck
C83.92	Non-follic (diffuse) lymphoma, unsp, intrathorac lymph nodes
C83.93	Non-follic (diffuse) lymphoma, unsp, intra-abd lymph nodes
C83.94	Non-follic lymphoma, unsp, nodes of axilla and upper limb
C83.95	Non-follic lymph, unsp, nodes of ing region and lower limb
C83.96	Non-follic (diffuse) lymphoma, unsp, intrapelvic lymph nodes
C83.97	Non-follicular (diffuse) lymphoma, unspecified, spleen
C83.98	Non-follic (diffuse) lymphoma, unsp, lymph nodes mult site
C83.99	Non-follic lymphoma, unsp, extrnod and solid organ sites
C84	Mature T/NK-cell lymphomas
C84.1	Sezary disease
C84.10	Sezary disease, unspecified site
C84.11	Sezary disease, lymph nodes of head, face, and neck
C84.12	Sezary disease, intrathoracic lymph nodes
C84.13	Sezary disease, intra-abdominal lymph nodes
C84.14	Sezary disease, lymph nodes of axilla and upper limb
C84.15	Sezary disease, nodes of inguinal region and lower limb
C84.16	Sezary disease, intrapelvic lymph nodes
C84.17	Sezary disease, spleen
C84.18	Sezary disease, lymph nodes of multiple sites
C84.19	Sezary disease, extranodal and solid organ sites
C84.4	Peripheral T-cell lymphoma, not classified
C84.40	Peripheral T-cell lymphoma, not classified, unspecified site
C84.41	Prph T-cell lymph, not class, nodes of head, face, and neck
C84.42	Peripheral T-cell lymphoma, not class, intrathorac nodes
C84.43	Peripheral T-cell lymphoma, not classified, intra-abd nodes
C84.44	Prph T-cell lymph, not class, nodes of axilla and upper limb
C84.45	Prph T-cell lymph, not class, nodes of ing rgn and low limb
C84.46	Peripheral T-cell lymphoma, not classified, intrapelv nodes
C84.47	Peripheral T-cell lymphoma, not classified, spleen
C84.48	Peripheral T-cell lymphoma, not classified, nodes mult site
C84.49	Prph T-cell lymph, not class, extrnod and solid organ sites
C84.6	Anaplastic large cell lymphoma, ALK-positive
C84.60	Anaplastic large cell lymphoma, ALK-positive, unsp site
C84.61	Anaplstc lg cell lymph, ALK-pos, nodes of head, face, and nk
C84.62	Anaplastic large cell lymphoma, ALK-pos, intrathorac nodes
C84.63	Anaplastic large cell lymphoma, ALK-pos, intra-abd nodes
C84.64	Anaplstc lg cell lymph, ALK-pos, nodes of axla and upr limb
C84.65	Anaplstc lg cell lymph, ALK-pos, nodes of ing rgn & low lmb
C84.66	Anaplastic large cell lymphoma, ALK-pos, intrapelv nodes
C84.67	Anaplastic large cell lymphoma, ALK-positive, spleen
C84.68	Anaplastic large cell lymphoma, ALK-pos, nodes mult site
C84.69	Anaplstc lg cell lymph, ALK-pos, extrnod and solid org sites
C84.7	Anaplastic large cell lymphoma, ALK-negative
C84.70	Anaplastic large cell lymphoma, ALK-negative, unsp site
C84.71	Anaplstc lg cell lymph, ALK-neg, nodes of head, face, and nk
C84.72	Anaplastic large cell lymphoma, ALK-neg, intrathorac nodes
C84.73	Anaplastic large cell lymphoma, ALK-neg, intra-abd nodes
C84.74	Anaplstc lg cell lymph, ALK-neg, nodes of axla and upr limb
C84.75	Anaplstc lg cell lymph, ALK-neg, nodes of ing rgn & low lmb
C84.76	Anaplastic large cell lymphoma, ALK-neg, intrapelv nodes
C84.77	Anaplastic large cell lymphoma, ALK-negative, spleen
C84.78	Anaplastic large cell lymphoma, ALK-neg, nodes mult site
C84.79	Anaplstc lg cell lymph, ALK-neg, extrnod and solid org sites
C84.9	Mature T/NK-cell lymphomas, unspecified
C84.90	Mature T/NK-cell lymphomas, unspecified, unspecified site
C84.91	Mature T/NK-cell lymph, unsp, nodes of head, face, and neck
C84.92	Mature T/NK-cell lymphomas, unsp, intrathoracic lymph nodes
C84.93	Mature T/NK-cell lymphomas, unsp, intra-abd lymph nodes
C84.94	Mature T/NK-cell lymph, unsp, nodes of axilla and upper limb
C84.95	Mature T/NK-cell lymph, unsp, nodes of ing rgn and low limb
C84.96	Mature T/NK-cell lymphomas, unsp, intrapelvic lymph nodes
C84.97	Mature T/NK-cell lymphomas, unspecified, spleen
C84.98	Mature T/NK-cell lymphomas, unsp, lymph nodes mult site
C84.99	Mature T/NK-cell lymph, unsp, extrnod and solid organ sites
C84.A	Cutaneous T-cell lymphoma, unspecified
C84.A0	Cutaneous T-cell lymphoma, unspecified, unspecified site
C84.A1	Cutan T-cell lymphoma, unsp nodes of head, face, and neck
C84.A2	Cutaneous T-cell lymphoma, unsp, intrathoracic lymph nodes
C84.A3	Cutaneous T-cell lymphoma, unsp, intra-abdominal lymph nodes
C84.A4	Cutan T-cell lymphoma, unsp, nodes of axilla and upper limb
C84.A5	Cutan T-cell lymph, unsp, nodes of ing region and lower limb
C84.A6	Cutaneous T-cell lymphoma, unsp, intrapelvic lymph nodes
C84.A7	Cutaneous T-cell lymphoma, unspecified, spleen
C84.A8	Cutaneous T-cell lymphoma, unsp, lymph nodes mult site
C84.A9	Cutan T-cell lymphoma, unsp, extrnod and solid organ sites
C84.Z	Other mature T/NK-cell lymphomas
C84.Z0	Other mature T/NK-cell lymphomas, unspecified site
C84.Z1	Oth mature T/NK-cell lymph, nodes of head, face, and neck
C84.Z2	Other mature T/NK-cell lymphomas, intrathoracic lymph nodes
C84.Z3	Oth mature T/NK-cell lymphomas, intra-abdominal lymph nodes
C84.Z4	Oth mature T/NK-cell lymph, nodes of axilla and upper limb
C84.Z5	Oth mature T/NK-cell lymph, nodes of ing rgn and lower limb
C84.Z6	Other mature T/NK-cell lymphomas, intrapelvic lymph nodes
C84.Z7	Other mature T/NK-cell lymphomas, spleen
C84.Z8	Oth mature T/NK-cell lymphomas, lymph nodes mult site
C84.Z9	Oth mature T/NK-cell lymph, extrnod and solid organ sites
C85	Oth and unspecified types of non-Hodgkin lymphoma
C85.1	Unspecified B-cell lymphoma
C85.10	Unspecified B-cell lymphoma, unspecified site
C85.11	Unsp B-cell lymphoma, lymph nodes of head, face, and neck
C85.12	Unspecified B-cell lymphoma, intrathoracic lymph nodes
C85.13	Unspecified B-cell lymphoma, intra-abdominal lymph nodes
C85.14	Unsp B-cell lymphoma, lymph nodes of axilla and upper limb
C85.15	Unsp B-cell lymphoma, nodes of ing region and lower limb
C85.16	Unspecified B-cell lymphoma, intrapelvic lymph nodes
C85.17	Unspecified B-cell lymphoma, spleen
C85.18	Unspecified B-cell lymphoma, lymph nodes of multiple sites
C85.19	Unsp B-cell lymphoma, extranodal and solid organ sites
C85.2	Mediastinal (thymic) large B-cell lymphoma
C85.20	Mediastinal (thymic) large B-cell lymphoma, unspecified site
C85.21	Mediastnl large B-cell lymph, nodes of head, face, and neck
C85.22	Mediastnl (thymic) large B-cell lymphoma, intrathorac nodes
C85.23	Mediastinal (thymic) large B-cell lymphoma, intra-abd nodes
C85.24	Mediastnl large B-cell lymph, nodes of axilla and upper limb
C85.25	Mediastnl lg B-cell lymph, nodes of ing rgn and lower limb
C85.26	Mediastinal (thymic) large B-cell lymphoma, intrapelv nodes
C85.27	Mediastinal (thymic) large B-cell lymphoma, spleen
C85.28	Mediastinal (thymic) large B-cell lymphoma, nodes mult site
C85.29	Mediastnl large B-cell lymph, extrnod and solid organ sites
C85.8	Other specified types of non-Hodgkin lymphoma
C85.80	Oth types of non-Hodgkin lymphoma, unspecified site
C85.81	Oth types of non-hodg lymph, nodes of head, face, and neck
C85.82	Oth types of non-Hodgkin lymphoma, intrathoracic lymph nodes
C85.83	Oth types of non-Hodgkin lymphoma, intra-abd lymph nodes
C85.84	Oth types of non-hodg lymph, nodes of axilla and upper limb
C85.85	Oth types of non-hodg lymph, nodes of ing rgn and lower limb
C85.86	Oth types of non-Hodgkin lymphoma, intrapelvic lymph nodes
C85.87	Other specified types of non-Hodgkin lymphoma, spleen
C85.88	Oth types of non-Hodgkin lymphoma, lymph nodes mult site
C85.89	Oth types of non-hodg lymph, extrnod and solid organ sites
C85.9	Non-Hodgkin lymphoma, unspecified
C85.90	Non-Hodgkin lymphoma, unspecified, unspecified site
C85.91	Non-Hodgkin lymphoma, unsp, nodes of head, face, and neck
C85.92	Non-Hodgkin lymphoma, unspecified, intrathoracic lymph nodes
C85.93	Non-Hodgkin lymphoma, unsp, intra-abdominal lymph nodes
C85.94	Non-Hodgkin lymphoma, unsp, nodes of axilla and upper limb
C85.95	Non-hodg lymphoma, unsp, nodes of ing region and lower limb
C85.96	Non-Hodgkin lymphoma, unspecified, intrapelvic lymph nodes
C85.97	Non-Hodgkin lymphoma, unspecified, spleen
C85.98	Non-Hodgkin lymphoma, unsp, lymph nodes of multiple sites
C85.99	Non-Hodgkin lymphoma, unsp, extranodal and solid organ sites
C86	Other specified types of T/NK-cell lymphoma
C86.0	Extranodal NK/T-cell lymphoma, nasal type
C86.1	Hepatosplenic T-cell lymphoma
C86.2	Enteropathy-type (intestinal) T-cell lymphoma
C86.3	Subcutaneous panniculitis-like T-cell lymphoma
C86.4	Blastic NK-cell lymphoma
C86.5	Angioimmunoblastic T-cell lymphoma
C86.6	Primary cutaneous CD30-positive T-cell proliferations
C88	Malig immunoproliferative dis and certain oth B-cell lymph
C88.0	Waldenstrom macroglobulinemia
C88.2	Heavy chain disease
C88.3	Immunoproliferative small intestinal disease
C88.4	Extrnod mrgnl zn B-cell lymph of mucosa-assoc lymphoid tiss
C88.8	Other malignant immunoproliferative diseases
C88.9	Malignant immunoproliferative disease, unspecified
C90	Multiple myeloma and malignant plasma cell neoplasms
C90.0	Multiple myeloma
C90.00	Multiple myeloma not having achieved remission
C90.01	Multiple myeloma in remission
C90.02	Multiple myeloma in relapse
C90.1	Plasma cell leukemia
C90.10	Plasma cell leukemia not having achieved remission
C90.11	Plasma cell leukemia in remission
C90.12	Plasma cell leukemia in relapse
C90.2	Extramedullary plasmacytoma
C90.20	Extramedullary plasmacytoma not having achieved remission
C90.21	Extramedullary plasmacytoma in remission
C90.22	Extramedullary plasmacytoma in relapse
C90.3	Solitary plasmacytoma
C90.30	Solitary plasmacytoma not having achieved remission
C90.31	Solitary plasmacytoma in remission
C90.32	Solitary plasmacytoma in relapse
C91	Lymphoid leukemia
C91.0	Acute lymphoblastic leukemia [ALL]
C91.00	Acute lymphoblastic leukemia not having achieved remission
C91.01	Acute lymphoblastic leukemia, in remission
C91.02	Acute lymphoblastic leukemia, in relapse
C91.1	Chronic lymphocytic leukemia of B-cell type
C91.10	Chronic lymphocytic leuk of B-cell type not achieve remis
C91.11	Chronic lymphocytic leukemia of B-cell type in remission
C91.12	Chronic lymphocytic leukemia of B-cell type in relapse
C91.3	Prolymphocytic leukemia of B-cell type
C91.30	Prolymphocytic leukemia of B-cell type not achieve remission
C91.31	Prolymphocytic leukemia of B-cell type, in remission
C91.32	Prolymphocytic leukemia of B-cell type, in relapse
C91.4	Hairy cell leukemia
C91.40	Hairy cell leukemia not having achieved remission
C91.41	Hairy cell leukemia, in remission
C91.42	Hairy cell leukemia, in relapse
C91.5	Adult T-cell lymphoma/leukemia (HTLV-1-associated)
C91.50	Adult T-cell lymph/leuk (HTLV-1-assoc) not achieve remission
C91.51	Adult T-cell lymphoma/leukemia (HTLV-1-assoc), in remission
C91.52	Adult T-cell lymphoma/leukemia (HTLV-1-assoc), in relapse
C91.6	Prolymphocytic leukemia of T-cell type
C91.60	Prolymphocytic leukemia of T-cell type not achieve remission
C91.61	Prolymphocytic leukemia of T-cell type, in remission
C91.62	Prolymphocytic leukemia of T-cell type, in relapse
C91.9	Lymphoid leukemia, unspecified
C91.90	Lymphoid leukemia, unspecified not having achieved remission
C91.91	Lymphoid leukemia, unspecified, in remission
C91.92	Lymphoid leukemia, unspecified, in relapse
C91.A	Mature B-cell leukemia Burkitt-type
C91.A0	Mature B-cell leukemia Burkitt-type not achieve remission
C91.A1	Mature B-cell leukemia Burkitt-type, in remission
C91.A2	Mature B-cell leukemia Burkitt-type, in relapse
C91.Z	Other lymphoid leukemia
C91.Z0	Other lymphoid leukemia not having achieved remission
C91.Z1	Other lymphoid leukemia, in remission
C91.Z2	Other lymphoid leukemia, in relapse
C92	Myeloid leukemia
C92.0	Acute myeloblastic leukemia
C92.00	Acute myeloblastic leukemia, not having achieved remission
C92.01	Acute myeloblastic leukemia, in remission
C92.02	Acute myeloblastic leukemia, in relapse
C92.1	Chronic myeloid leukemia, BCR/ABL-positive
C92.10	Chronic myeloid leuk, BCR/ABL-positive, not achieve remis
C92.11	Chronic myeloid leukemia, BCR/ABL-positive, in remission
C92.12	Chronic myeloid leukemia, BCR/ABL-positive, in relapse
C92.2	Atypical chronic myeloid leukemia, BCR/ABL-negative
C92.20	Atyp chronic myeloid leuk, BCR/ABL-neg, not achieve remis
C92.21	Atypical chronic myeloid leukemia, BCR/ABL-neg, in remission
C92.22	Atypical chronic myeloid leukemia, BCR/ABL-neg, in relapse
C92.3	Myeloid sarcoma
C92.30	Myeloid sarcoma, not having achieved remission
C92.31	Myeloid sarcoma, in remission
C92.32	Myeloid sarcoma, in relapse
C92.4	Acute promyelocytic leukemia
C92.40	Acute promyelocytic leukemia, not having achieved remission
C92.41	Acute promyelocytic leukemia, in remission
C92.42	Acute promyelocytic leukemia, in relapse
C92.5	Acute myelomonocytic leukemia
C92.50	Acute myelomonocytic leukemia, not having achieved remission
C92.51	Acute myelomonocytic leukemia, in remission
C92.52	Acute myelomonocytic leukemia, in relapse
C92.6	Acute myeloid leukemia with 11q23-abnormality
C92.60	Acute myeloid leukemia w 11q23-abnormality not achieve remis
C92.61	Acute myeloid leukemia with 11q23-abnormality in remission
C92.62	Acute myeloid leukemia with 11q23-abnormality in relapse
C92.9	Myeloid leukemia, unspecified
C92.90	Myeloid leukemia, unspecified, not having achieved remission
C92.91	Myeloid leukemia, unspecified in remission
C92.92	Myeloid leukemia, unspecified in relapse
C92.A	Acute myeloid leukemia with multilineage dysplasia
C92.A0	Acute myeloid leuk w multilin dysplasia, not achieve remis
C92.A1	Acute myeloid leukemia w multilin dysplasia, in remission
C92.A2	Acute myeloid leukemia w multilineage dysplasia, in relapse
C92.Z	Other myeloid leukemia
C92.Z0	Other myeloid leukemia not having achieved remission
C92.Z1	Other myeloid leukemia, in remission
C92.Z2	Other myeloid leukemia, in relapse
C93	Monocytic leukemia
C93.0	Acute monoblastic/monocytic leukemia
C93.00	Acute monoblastic/monocytic leukemia, not achieve remission
C93.01	Acute monoblastic/monocytic leukemia, in remission
C93.02	Acute monoblastic/monocytic leukemia, in relapse
C93.1	Chronic myelomonocytic leukemia
C93.10	Chronic myelomonocytic leukemia not achieve remission
C93.11	Chronic myelomonocytic leukemia, in remission
C93.12	Chronic myelomonocytic leukemia, in relapse
C93.3	Juvenile myelomonocytic leukemia
C93.30	Juvenile myelomonocytic leukemia, not achieve remission
C93.31	Juvenile myelomonocytic leukemia, in remission
C93.32	Juvenile myelomonocytic leukemia, in relapse
C93.9	Monocytic leukemia, unspecified
C93.90	Monocytic leukemia, unsp, not having achieved remission
C93.91	Monocytic leukemia, unspecified in remission
C93.92	Monocytic leukemia, unspecified in relapse
C93.Z	Other monocytic leukemia
C93.Z0	Other monocytic leukemia, not having achieved remission
C93.Z1	Other monocytic leukemia, in remission
C93.Z2	Other monocytic leukemia, in relapse
C94	Other leukemias of specified cell type
C94.0	Acute erythroid leukemia
C94.00	Acute erythroid leukemia, not having achieved remission
C94.01	Acute erythroid leukemia, in remission
C94.02	Acute erythroid leukemia, in relapse
C94.2	Acute megakaryoblastic leukemia
C94.20	Acute megakaryoblastic leukemia not achieve remission
C94.21	Acute megakaryoblastic leukemia, in remission
C94.22	Acute megakaryoblastic leukemia, in relapse
C94.3	Mast cell leukemia
C94.30	Mast cell leukemia not having achieved remission
C94.31	Mast cell leukemia, in remission
C94.32	Mast cell leukemia, in relapse
C94.4	Acute panmyelosis with myelofibrosis
C94.40	Acute panmyelosis w myelofibrosis not achieve remission
C94.41	Acute panmyelosis with myelofibrosis, in remission
C94.42	Acute panmyelosis with myelofibrosis, in relapse
C94.6	Myelodysplastic disease, not classified
C94.8	Other specified leukemias
C94.80	Other specified leukemias not having achieved remission
C94.81	Other specified leukemias, in remission
C94.82	Other specified leukemias, in relapse
C95	Leukemia of unspecified cell type
C95.0	Acute leukemia of unspecified cell type
C95.00	Acute leukemia of unsp cell type not achieve remission
C95.01	Acute leukemia of unspecified cell type, in remission
C95.02	Acute leukemia of unspecified cell type, in relapse
C95.1	Chronic leukemia of unspecified cell type
C95.10	Chronic leukemia of unsp cell type not achieve remission
C95.11	Chronic leukemia of unspecified cell type, in remission
C95.12	Chronic leukemia of unspecified cell type, in relapse
C95.9	Leukemia, unspecified
C95.90	Leukemia, unspecified not having achieved remission
C95.91	Leukemia, unspecified, in remission
C95.92	Leukemia, unspecified, in relapse
C96	Oth & unsp malig neoplm of lymphoid, hematpoetc and rel tiss
C96.0	Multifocal and multisystemic Langerhans-cell histiocytosis
C96.2	Malignant mast cell tumor
C96.20	Malignant mast cell neoplasm, unspecified
C96.21	Aggressive systemic mastocytosis
C96.22	Mast cell sarcoma
C96.29	Other malignant mast cell neoplasm
C96.4	Sarcoma of dendritic cells (accessory cells)
C96.5	Multifocal and unisystemic Langerhans-cell histiocytosis
C96.6	Unifocal Langerhans-cell histiocytosis
C96.9	Malig neoplm of lymphoid, hematpoetc and rel tissue, unsp
C96.A	Histiocytic sarcoma
C96.Z	Oth malig neoplm of lymphoid, hematpoetc and related tissue
Cerebrovascular disease
I60	Nontraumatic subarachnoid hemorrhage
I60.0	Ntrm subarach hemorrhage from carotid siphon and bifurcation
I60.00	Ntrm subarach hemorrhage from unsp carotid siphon and bifurc
I60.01	Ntrm subarach hemor from right carotid siphon and bifurc
I60.02	Ntrm subarach hemorrhage from left carotid siphon and bifurc
I60.1	Ntrm subarachnoid hemorrhage from middle cerebral artery
I60.10	Ntrm subarach hemorrhage from unsp middle cerebral artery
I60.11	Ntrm subarach hemorrhage from right middle cerebral artery
I60.12	Ntrm subarach hemorrhage from left middle cerebral artery
I60.2	Ntrm subarach hemorrhage from anterior communicating artery
I60.20	Ntrm subarach hemor from unsp anterior communicating artery
I60.21	Ntrm subarach hemor from right anterior communicating artery
I60.22	Ntrm subarach hemor from left anterior communicating artery
I60.3	Ntrm subarach hemorrhage from posterior communicating artery
I60.30	Ntrm subarach hemor from unsp posterior communicating artery
I60.31	Ntrm subarach hemor from right post communicating artery
I60.32	Ntrm subarach hemor from left posterior communicating artery
I60.4	Nontraumatic subarachnoid hemorrhage from basilar artery
I60.5	Nontraumatic subarachnoid hemorrhage from vertebral artery
I60.50	Nontraumatic subarachnoid hemorrhage from unsp verteb art
I60.51	Nontraumatic subarachnoid hemorrhage from r verteb art
I60.52	Nontraumatic subarachnoid hemorrhage from l verteb art
I60.6	Nontraumatic subarachnoid hemorrhage from oth intracran art
I60.7	Nontraumatic subarachnoid hemorrhage from unsp intracran art
I60.8	Other nontraumatic subarachnoid hemorrhage
I60.9	Nontraumatic subarachnoid hemorrhage, unspecified
I61	Nontraumatic intracerebral hemorrhage
I61.0	Nontraumatic intcrbl hemorrhage in hemisphere, subcortical
I61.1	Nontraumatic intcrbl hemorrhage in hemisphere, cortical
I61.2	Nontraumatic intracerebral hemorrhage in hemisphere, unsp
I61.3	Nontraumatic intracerebral hemorrhage in brain stem
I61.4	Nontraumatic intracerebral hemorrhage in cerebellum
I61.5	Nontraumatic intracerebral hemorrhage, intraventricular
I61.6	Nontraumatic intracerebral hemorrhage, multiple localized
I61.8	Other nontraumatic intracerebral hemorrhage
I61.9	Nontraumatic intracerebral hemorrhage, unspecified
I62	Other and unspecified nontraumatic intracranial hemorrhage
I62.0	Nontraumatic subdural hemorrhage
I62.00	Nontraumatic subdural hemorrhage, unspecified
I62.01	Nontraumatic acute subdural hemorrhage
I62.02	Nontraumatic subacute subdural hemorrhage
I62.03	Nontraumatic chronic subdural hemorrhage
I62.1	Nontraumatic extradural hemorrhage
I62.9	Nontraumatic intracranial hemorrhage, unspecified
I63	Cerebral infarction
I63.0	Cerebral infarction due to thrombosis of precerb arteries
I63.00	Cerebral infarction due to thombos unsp precerebral artery
I63.01	Cerebral infarction due to thrombosis of vertebral artery
I63.011	Cerebral infarction due to thrombosis of r verteb art
I63.012	Cerebral infarction due to thrombosis of l verteb art
I63.013	Cerebral infrc due to thrombosis of bilateral verteb art
I63.019	Cerebral infarction due to thombos unsp vertebral artery
I63.02	Cerebral infarction due to thrombosis of basilar artery
I63.03	Cerebral infarction due to thrombosis of carotid artery
I63.031	Cerebral infrc due to thrombosis of right carotid artery
I63.032	Cerebral infarction due to thrombosis of left carotid artery
I63.033	Cerebral infrc due to thombos of bilateral carotid arteries
I63.039	Cerebral infarction due to thrombosis of unsp carotid artery
I63.09	Cerebral infarction due to thrombosis of precerebral artery
I63.1	Cerebral infarction due to embolism of precerebral arteries
I63.10	Cerebral infarction due to embolism of unsp precerb artery
I63.11	Cerebral infarction due to embolism of vertebral artery
I63.111	Cerebral infarction due to embolism of r verteb art
I63.112	Cerebral infarction due to embolism of left vertebral artery
I63.113	Cerebral infarction due to embolism of bilateral verteb art
I63.119	Cerebral infarction due to embolism of unsp vertebral artery
I63.12	Cerebral infarction due to embolism of basilar artery
I63.13	Cerebral infarction due to embolism of carotid artery
I63.131	Cerebral infarction due to embolism of right carotid artery
I63.132	Cerebral infarction due to embolism of left carotid artery
I63.133	Cerebral infrc due to embolism of bilateral carotid arteries
I63.139	Cerebral infarction due to embolism of unsp carotid artery
I63.19	Cerebral infarction due to embolism of precerebral artery
I63.2	Cerebral infrc due to unsp occls or stenosis of precerb art
I63.20	Cereb infrc due to unsp occls or stenos of unsp precerb art
I63.21	Cerebral infrc due to unsp occls or stenosis of verteb art
I63.211	Cereb infrc due to unsp occls or stenos of right verteb art
I63.212	Cereb infrc due to unsp occls or stenosis of left verteb art
I63.213	Cereb infrc due to unsp occls or stenosis of bi verteb art
I63.219	Cereb infrc due to unsp occls or stenosis of unsp verteb art
I63.22	Cerebral infrc due to unsp occls or stenosis of basilar art
I63.23	Cerebral infrc due to unsp occls or stenosis of carotid art
I63.231	Cereb infrc due to unsp occls or stenos of right carotid art
I63.232	Cereb infrc due to unsp occls or stenos of left carotid art
I63.233	Cereb infrc due to unsp occls or stenosis of bi carotid art
I63.239	Cereb infrc due to unsp occls or stenos of unsp carotid art
I63.29	Cerebral infrc due to unsp occls or stenosis of precerb art
I63.3	Cerebral infarction due to thrombosis of cerebral arteries
I63.30	Cerebral infarction due to thombos unsp cerebral artery
I63.31	Cerebral infrc due to thrombosis of middle cerebral artery
I63.311	Cereb infrc due to thombos of right middle cerebral artery
I63.312	Cerebral infrc due to thombos of left middle cerebral artery
I63.313	Cerebral infrc due to thombos of bi middle cerebral arteries
I63.319	Cerebral infrc due to thombos unsp middle cerebral artery
I63.32	Cerebral infrc due to thrombosis of anterior cerebral artery
I63.321	Cerebral infrc due to thombos of right ant cerebral artery
I63.322	Cerebral infrc due to thombos of left ant cerebral artery
I63.323	Cerebral infrc due to thombos of bilateral anterior arteries
I63.329	Cerebral infrc due to thombos unsp anterior cerebral artery
I63.33	Cerebral infrc due to thombos of posterior cerebral artery
I63.331	Cerebral infrc due to thombos of right post cerebral artery
I63.332	Cerebral infrc due to thombos of left post cerebral artery
I63.333	Cerebral infrc to thrombosis of bilateral posterior arteries
I63.339	Cerebral infrc due to thombos unsp posterior cerebral artery
I63.34	Cerebral infarction due to thrombosis of cerebellar artery
I63.341	Cerebral infrc due to thrombosis of right cereblr artery
I63.342	Cerebral infarction due to thrombosis of left cereblr artery
I63.343	Cerebral infrc to thrombosis of bilateral cereblr arteries
I63.349	Cerebral infarction due to thombos unsp cerebellar artery
I63.39	Cerebral infarction due to thrombosis of oth cerebral artery
I63.4	Cerebral infarction due to embolism of cerebral arteries
I63.40	Cerebral infarction due to embolism of unsp cerebral artery
I63.41	Cerebral infrc due to embolism of middle cerebral artery
I63.411	Cereb infrc due to embolism of right middle cerebral artery
I63.412	Cereb infrc due to embolism of left middle cerebral artery
I63.413	Cerebral infrc due to embolism of bi middle cerebral art
I63.419	Cereb infrc due to embolism of unsp middle cerebral artery
I63.42	Cerebral infrc due to embolism of anterior cerebral artery
I63.421	Cerebral infrc due to embolism of right ant cerebral artery
I63.422	Cerebral infrc due to embolism of left ant cerebral artery
I63.423	Cerebral infrc due to embolism of bi ant cerebral arteries
I63.429	Cerebral infrc due to embolism of unsp ant cerebral artery
I63.43	Cerebral infrc due to embolism of posterior cerebral artery
I63.431	Cerebral infrc due to embolism of right post cerebral artery
I63.432	Cerebral infrc due to embolism of left post cerebral artery
I63.433	Cerebral infrc due to embolism of bi post cerebral arteries
I63.439	Cerebral infrc due to embolism of unsp post cerebral artery
I63.44	Cerebral infarction due to embolism of cerebellar artery
I63.441	Cerebral infarction due to embolism of right cereblr artery
I63.442	Cerebral infarction due to embolism of left cereblr artery
I63.443	Cerebral infrc due to embolism of bilateral cereblr arteries
I63.449	Cerebral infarction due to embolism of unsp cereblr artery
I63.49	Cerebral infarction due to embolism of other cerebral artery
I63.5	Cerebral infrc due to unsp occls or stenosis of cerebral art
I63.50	Cereb infrc due to unsp occls or stenos of unsp cereb artery
I63.51	Cereb infrc due to unsp occls or stenos of middle cereb art
I63.511	Cereb infrc d/t unsp occls or stenos of right mid cereb art
I63.512	Cereb infrc d/t unsp occls or stenos of left mid cereb art
I63.513	Cereb infrc due to unsp occls or stenosis of bi middle art
I63.519	Cereb infrc d/t unsp occls or stenos of unsp mid cereb art
I63.52	Cereb infrc due to unsp occls or stenos of ant cereb artery
I63.521	Cereb infrc d/t unsp occls or stenos of right ant cereb art
I63.522	Cereb infrc d/t unsp occls or stenos of left ant cereb art
I63.523	Cerebral infrc due to unsp occls or stenosis of bi ant art
I63.529	Cereb infrc d/t unsp occls or stenos of unsp ant cereb art
I63.53	Cereb infrc due to unsp occls or stenos of post cereb artery
I63.531	Cereb infrc d/t unsp occls or stenos of right post cereb art
I63.532	Cereb infrc d/t unsp occls or stenos of left post cereb art
I63.533	Cerebral infrc due to unsp occls or stenosis of bi post art
I63.539	Cereb infrc d/t unsp occls or stenos of unsp post cereb art
I63.54	Cereb infrc due to unsp occls or stenosis of cereblr artery
I63.541	Cereb infrc due to unsp occls or stenos of right cereblr art
I63.542	Cereb infrc due to unsp occls or stenos of left cereblr art
I63.543	Cereb infrc due to unsp occls or stenosis of bi cereblr art
I63.549	Cereb infrc due to unsp occls or stenos of unsp cereblr art
I63.59	Cereb infrc due to unsp occls or stenosis of cerebral artery
I63.6	Cerebral infrc due to cerebral venous thombos, nonpyogenic
I63.8	Other cerebral infarction
I63.9	Cerebral infarction, unspecified
Respiratory failure
J96	Respiratory failure, not elsewhere classified
J96.0	Acute respiratory failure
J96.00	Acute respiratory failure, unsp w hypoxia or hypercapnia
J96.01	Acute respiratory failure with hypoxia
J96.02	Acute respiratory failure with hypercapnia
J96.1	Chronic respiratory failure
J96.10	Chronic respiratory failure, unsp w hypoxia or hypercapnia
J96.11	Chronic respiratory failure with hypoxia
J96.12	Chronic respiratory failure with hypercapnia
J96.2	Acute and chronic respiratory failure
J96.20	Acute and chr resp failure, unsp w hypoxia or hypercapnia
J96.21	Acute and chronic respiratory failure with hypoxia
J96.22	Acute and chronic respiratory failure with hypercapnia
J96.9	Respiratory failure, unspecified
J96.90	Respiratory failure, unsp, unsp w hypoxia or hypercapnia
J96.91	Respiratory failure, unspecified with hypoxia
J96.92	Respiratory failure, unspecified with hypercapnia
Heart failure
I50	Heart failure
I50.1	Left ventricular failure
I50.2	Systolic (congestive) heart failure
I50.20	Unspecified systolic (congestive) heart failure
I50.21	Acute systolic (congestive) heart failure
I50.22	Chronic systolic (congestive) heart failure
I50.23	Acute on chronic systolic (congestive) heart failure
I50.3	Diastolic (congestive) heart failure
I50.30	Unspecified diastolic (congestive) heart failure
I50.31	Acute diastolic (congestive) heart failure
I50.32	Chronic diastolic (congestive) heart failure
I50.33	Acute on chronic diastolic (congestive) heart failure
I50.4	Combined systolic and diastolic (congestive) hrt fail
I50.40	Unsp combined systolic and diastolic (congestive) hrt fail
I50.41	Acute combined systolic and diastolic (congestive) hrt fail
I50.42	Chronic combined systolic and diastolic hrt fail
I50.43	Acute on chronic combined systolic and diastolic hrt fail
I50.810	Right heart failure, unspecified
I50.811	Acute right heart failure
I50.812	Chronic right heart failure
I50.813	Acute on chronic right heart failure
I50.814	Right heart failure due to left heart failure
I50.82	Biventricular heart failure
I50.83	High output heart failure
I50.84	End stage heart failure
I50.89	Other heart failure
I50.9	Heart failure, unspecified
Hepatic failure
K70.2	Alcoholic fibrosis and sclerosis of liver
K70.3	Alcoholic cirrhosis of liver
K70.30	Alcoholic cirrhosis of liver without ascites
K70.31	Alcoholic cirrhosis of liver with ascites
K70.4	Alcoholic hepatic failure
K70.40	Alcoholic hepatic failure without coma
K70.41	Alcoholic hepatic failure with coma
K70.2	Alcoholic fibrosis and sclerosis of liver
K70.3	Alcoholic cirrhosis of liver
K70.30	Alcoholic cirrhosis of liver without ascites
K70.31	Alcoholic cirrhosis of liver with ascites
K70.4	Alcoholic hepatic failure
K70.40	Alcoholic hepatic failure without coma
K70.41	Alcoholic hepatic failure with coma
K71	Toxic liver disease
K71.0	Toxic liver disease with cholestasis
K71.1	Toxic liver disease with hepatic necrosis
K71.10	Toxic liver disease with hepatic necrosis, without coma
K71.11	Toxic liver disease with hepatic necrosis, with coma
K71.2	Toxic liver disease with acute hepatitis
K71.3	Toxic liver disease with chronic persistent hepatitis
K71.4	Toxic liver disease with chronic lobular hepatitis
K71.5	Toxic liver disease with chronic active hepatitis
K71.50	Toxic liver disease w chronic active hepatitis w/o ascites
K71.51	Toxic liver disease w chronic active hepatitis with ascites
K71.6	Toxic liver disease with hepatitis, not elsewhere classified
K71.7	Toxic liver disease with fibrosis and cirrhosis of liver
K71.8	Toxic liver disease with other disorders of liver
K71.9	Toxic liver disease, unspecified
K72	Hepatic failure, not elsewhere classified
K72.0	Acute and subacute hepatic failure
K72.00	Acute and subacute hepatic failure without coma
K72.01	Acute and subacute hepatic failure with coma
K72.1	Chronic hepatic failure
K72.10	Chronic hepatic failure without coma
K72.11	Chronic hepatic failure with coma
K72.9	Hepatic failure, unspecified
K72.90	Hepatic failure, unspecified without coma
K72.91	Hepatic failure, unspecified with coma
K74	Fibrosis and cirrhosis of liver
K74.0	Hepatic fibrosis
K74.1	Hepatic sclerosis
K74.2	Hepatic fibrosis with hepatic sclerosis
K74.3	Primary biliary cirrhosis
K74.4	Secondary biliary cirrhosis
K74.5	Biliary cirrhosis, unspecified
K74.6	Other and unspecified cirrhosis of liver
K74.60	Unspecified cirrhosis of liver
K74.69	Other cirrhosis of liver
K76.2	Central hemorrhagic necrosis of liver
K76.3	Infarction of liver
Renal failure
N17	Acute kidney failure
N17.0	Acute kidney failure with tubular necrosis
N17.1	Acute kidney failure with acute cortical necrosis
N17.2	Acute kidney failure with medullary necrosis
N17.8	Other acute kidney failure
N17.9	Acute kidney failure, unspecified
N18.5	Chronic kidney disease, stage 5
N18.6	End stage renal disease
N19	Unspecified kidney failure
Sepsis
A40.0	Sepsis due to streptococcus, group A
A40.1	Sepsis due to streptococcus, group B
A40.3	Sepsis due to Streptococcus pneumoniae
A40.8	Other streptococcal sepsis
A40.9	Streptococcal sepsis, unspecified
A41	Other sepsis
A41.0	Sepsis due to Staphylococcus aureus
A41.01	Sepsis due to Methicillin susceptible Staphylococcus aureus
A41.02	Sepsis due to Methicillin resistant Staphylococcus aureus
A41.1	Sepsis due to other specified staphylococcus
A41.2	Sepsis due to unspecified staphylococcus
A41.3	Sepsis due to Hemophilus influenzae
A41.4	Sepsis due to anaerobes
A41.5	Sepsis due to other Gram-negative organisms
A41.50	Gram-negative sepsis, unspecified
A41.51	Sepsis due to Escherichia coli [E. coli]
A41.52	Sepsis due to Pseudomonas
A41.53	Sepsis due to Serratia
A41.59	Other Gram-negative sepsis
A41.8	Other specified sepsis
A41.81	Sepsis due to Enterococcus
A41.89	Other specified sepsis
A41.9	Sepsis, unspecified organism
R65	Symp and signs specifically assoc w sys inflam and infct
R65.1	SIRS of non-infectious origin
R65.10	SIRS of non-infectious origin w/o acute organ dysfunction
R65.11	SIRS of non-infectious origin w acute organ dysfunction
R65.2	Severe sepsis
R65.20	Severe sepsis without septic shock
R65.21	Severe sepsis with septic shock
MODS
R65.3	Multiple organ dysfunction syndrome
Trauma
S02	Fracture of skull and facial bones
S02.0	Fracture of vault of skull
S02.0XX	A Fracture of vault of skull, initial encounter for closed fracture
S02.0XXA	Fracture of vault of skull, init encntr for closed fracture
S02.0XXB	Fracture of vault of skull, init encntr for open fracture
S02.0XXD	Fracture of vault of skull, subs for fx w routn heal
S02.0XXG	Fracture of vault of skull, subs for fx w delay heal
S02.0XXK	Fracture of vault of skull, subs for fx w nonunion
S02.0XXS	Fracture of vault of skull, sequela
S02.1	Fracture of base of skull
S02.10	Unspecified fracture of base of skull
S02.101	Fracture of base of skull, right side
S02.101A	Fracture of base of skull, right side, init
S02.101B	Fracture of base of skull, right side, 7thB
S02.101D	Fracture of base of skull, right side, 7thD
S02.101G	Fracture of base of skull, right side, 7thG
S02.101K	Fracture of base of skull, right side, 7thK
S02.101S	Fracture of base of skull, right side, sequela
S02.102	Fracture of base of skull, left side
S02.102A	Fracture of base of skull, left side, init
S02.102B	Fracture of base of skull, left side, 7thB
S02.102D	Fracture of base of skull, left side, 7thD
S02.102G	Fracture of base of skull, left side, 7thG
S02.102K	Fracture of base of skull, left side, 7thK
S02.102S	Fracture of base of skull, left side, sequela
S02.109	Fracture of base of skull, unspecified side
S02.109A	Fracture of base of skull, unspecified side, init
S02.109B	Fracture of base of skull, unspecified side, 7thB
S02.109D	Fracture of base of skull, unspecified side, 7thD
S02.109G	Fracture of base of skull, unspecified side, 7thG
S02.109K	Fracture of base of skull, unspecified side, 7thK
S02.109S	Fracture of base of skull, unspecified side, sequela
S02.10XA	Unsp fracture of base of skull, init for clos fx
S02.10XB	Unsp fracture of base of skull, init for opn fx
S02.10XD	Unsp fracture of base of skull, subs for fx w routn heal
S02.10XG	Unsp fracture of base of skull, subs for fx w delay heal
S02.10XK	Unsp fracture of base of skull, subs for fx w nonunion
S02.10XS	Unspecified fracture of base of skull, sequela
S02.11	Fracture of occiput
S02.110	Type I occipital condyle fracture
S02.110A	Type I occipital condyle fracture, init for clos fx
S02.110B	Type I occipital condyle fracture, init for opn fx
S02.110D	Type I occipital condyle fracture, subs for fx w routn heal
S02.110G	Type I occipital condyle fracture, subs for fx w delay heal
S02.110K	Type I occipital condyle fracture, subs for fx w nonunion
S02.110S	Type I occipital condyle fracture, sequela
S02.111	Type II occipital condyle fracture
S02.111A	Type II occipital condyle fracture, init for clos fx
S02.111B	Type II occipital condyle fracture, init for opn fx
S02.111D	Type II occipital condyle fracture, subs for fx w routn heal
S02.111G	Type II occipital condyle fracture, subs for fx w delay heal
S02.111K	Type II occipital condyle fracture, subs for fx w nonunion
S02.111S	Type II occipital condyle fracture, sequela
S02.112	Type III occipital condyle fracture
S02.112A	Type III occipital condyle fracture, init for clos fx
S02.112B	Type III occipital condyle fracture, init for opn fx
S02.112D	Type III occipital condyle fx, subs for fx w routn heal
S02.112G	Type III occipital condyle fx, subs for fx w delay heal
S02.112K	Type III occipital condyle fracture, subs for fx w nonunion
S02.112S	Type III occipital condyle fracture, sequela
S02.113	Unspecified occipital condyle fracture
S02.113A	Unsp occipital condyle fracture, init for clos fx
S02.113B	Unsp occipital condyle fracture, init for opn fx
S02.113D	Unsp occipital condyle fracture, subs for fx w routn heal
S02.113G	Unsp occipital condyle fracture, subs for fx w delay heal
S02.113K	Unsp occipital condyle fracture, subs for fx w nonunion
S02.113S	Unspecified occipital condyle fracture, sequela
S02.118	Other fracture of occiput
S02.118A	Other fracture of occiput, init encntr for closed fracture
S02.118B	Other fracture of occiput, init encntr for open fracture
S02.118D	Oth fracture of occiput, subs for fx w routn heal
S02.118G	Oth fracture of occiput, subs for fx w delay heal
S02.118K	Oth fracture of occiput, subs encntr for fracture w nonunion
S02.118S	Other fracture of occiput, sequela
S02.119	Unspecified fracture of occiput
S02.119A	Unsp fracture of occiput, init encntr for closed fracture
S02.119B	Unsp fracture of occiput, init encntr for open fracture
S02.119D	Unsp fracture of occiput, subs for fx w routn heal
S02.119G	Unsp fracture of occiput, subs for fx w delay heal
S02.119K	Unsp fracture of occiput, subs for fx w nonunion
S02.119S	Unspecified fracture of occiput, sequela
S02.11A	Type I occipital condyle fracture, right side
S02.11AA	Type I occipital condyle fracture, right side, init
S02.11AB	Type I occipital condyle fracture, right side, 7thB
S02.11AD	Type I occipital condyle fracture, right side, 7thD
S02.11AG	Type I occipital condyle fracture, right side, 7thG
S02.11AK	Type I occipital condyle fracture, right side, 7thK
S02.11AS	Type I occipital condyle fracture, right side, sequela
S02.11B	Type I occipital condyle fracture, left side
S02.11BA	Type I occipital condyle fracture, left side, init
S02.11BB	Type I occipital condyle fracture, left side, 7thB
S02.11BD	Type I occipital condyle fracture, left side, 7thD
S02.11BG	Type I occipital condyle fracture, left side, 7thG
S02.11BK	Type I occipital condyle fracture, left side, 7thK
S02.11BS	Type I occipital condyle fracture, left side, sequela
S02.11C	Type II occipital condyle fracture, right side
S02.11CA	Type II occipital condyle fracture, right side, init
S02.11CB	Type II occipital condyle fracture, right side, 7thB
S02.11CD	Type II occipital condyle fracture, right side, 7thD
S02.11CG	Type II occipital condyle fracture, right side, 7thG
S02.11CK	Type II occipital condyle fracture, right side, 7thK
S02.11CS	Type II occipital condyle fracture, right side, sequela
S02.11D	Type II occipital condyle fracture, left side
S02.11DA	Type II occipital condyle fracture, left side, init
S02.11DB	Type II occipital condyle fracture, left side, 7thB
S02.11DD	Type II occipital condyle fracture, left side, 7thD
S02.11DG	Type II occipital condyle fracture, left side, 7thG
S02.11DK	Type II occipital condyle fracture, left side, 7thK
S02.11DS	Type II occipital condyle fracture, left side, sequela
S02.11E	Type III occipital condyle fracture, right side
S02.11EA	Type III occipital condyle fracture, right side, init
S02.11EB	Type III occipital condyle fracture, right side, 7thB
S02.11ED	Type III occipital condyle fracture, right side, 7thD
S02.11EG	Type III occipital condyle fracture, right side, 7thG
S02.11EK	Type III occipital condyle fracture, right side, 7thK
S02.11ES	Type III occipital condyle fracture, right side, sequela
S02.11F	Type III occipital condyle fracture, left side
S02.11FA	Type III occipital condyle fracture, left side, init
S02.11FB	Type III occipital condyle fracture, left side, 7thB
S02.11FD	Type III occipital condyle fracture, left side, 7thD
S02.11FG	Type III occipital condyle fracture, left side, 7thG
S02.11FK	Type III occipital condyle fracture, left side, 7thK
S02.11FS	Type III occipital condyle fracture, left side, sequela
S02.11G	Other fracture of occiput, right side
S02.11GA	Other fracture of occiput, right side, init
S02.11GB	Other fracture of occiput, right side, 7thB
S02.11GD	Other fracture of occiput, right side, 7thD
S02.11GG	Other fracture of occiput, right side, 7thG
S02.11GK	Other fracture of occiput, right side, 7thK
S02.11GS	Other fracture of occiput, right side, sequela
S02.11H	Other fracture of occiput, left side
S02.11HA	Other fracture of occiput, left side, init
S02.11HB	Other fracture of occiput, left side, 7thB
S02.11HD	Other fracture of occiput, left side, 7thD
S02.11HG	Other fracture of occiput, left side, 7thG
S02.11HK	Other fracture of occiput, left side, 7thK
S02.11HS	Other fracture of occiput, left side, sequela
S02.19	Other fracture of base of skull
S02.19X	G Other fracture of base of skull, subsequent encounter for fracture with delayed healing
S02.19XA	Oth fracture of base of skull, init for clos fx
S02.19XB	Oth fracture of base of skull, init encntr for open fracture
S02.19XD	Oth fracture of base of skull, subs for fx w routn heal
S02.19XG	Oth fracture of base of skull, subs for fx w delay heal
S02.19XK	Oth fracture of base of skull, subs for fx w nonunion
S02.19XS	Other fracture of base of skull, sequela
S02.2	Fracture of nasal bones
S02.2XX	A Fracture of nasal bones, initial encounter for closed fracture
S02.2XXA	Fracture of nasal bones, init encntr for closed fracture
S02.2XXB	Fracture of nasal bones, initial encounter for open fracture
S02.2XXD	Fracture of nasal bones, subs for fx w routn heal
S02.2XXG	Fracture of nasal bones, subs for fx w delay heal
S02.2XXK	Fracture of nasal bones, subs encntr for fracture w nonunion
S02.2XXS	Fracture of nasal bones, sequela
S02.3	Fracture of orbital floor
S02.30	Fracture of orbital floor, unspecified side
S02.30X	A Fracture of orbital floor, unspecified side, initial encounter for closed fracture
S02.30XA	Fracture of orbital floor, unspecified side, init
S02.30XB	Fracture of orbital floor, unspecified side, 7thB
S02.30XD	Fracture of orbital floor, unspecified side, 7thD
S02.30XG	Fracture of orbital floor, unspecified side, 7thG
S02.30XK	Fracture of orbital floor, unspecified side, 7thK
S02.30XS	Fracture of orbital floor, unspecified side, sequela
S02.31	Fracture of orbital floor, right side
S02.31X	A Fracture of orbital floor, right side, initial encounter for closed fracture
S02.31XA	Fracture of orbital floor, right side, init
S02.31XB	Fracture of orbital floor, right side, 7thB
S02.31XD	Fracture of orbital floor, right side, 7thD
S02.31XG	Fracture of orbital floor, right side, 7thG
S02.31XK	Fracture of orbital floor, right side, 7thK
S02.31XS	Fracture of orbital floor, right side, sequela
S02.32	Fracture of orbital floor, left side
S02.32X	A Fracture of orbital floor, left side, initial encounter for closed fracture
S02.32XA	Fracture of orbital floor, left side, init
S02.32XB	Fracture of orbital floor, left side, 7thB
S02.32XD	Fracture of orbital floor, left side, 7thD
S02.32XG	Fracture of orbital floor, left side, 7thG
S02.32XK	Fracture of orbital floor, left side, 7thK
S02.32XS	Fracture of orbital floor, left side, sequela
S02.3XXA	Fracture of orbital floor, init encntr for closed fracture
S02.3XXB	Fracture of orbital floor, init encntr for open fracture
S02.3XXD	Fracture of orbital floor, subs for fx w routn heal
S02.3XXG	Fracture of orbital floor, subs for fx w delay heal
S02.3XXK	Fracture of orbital floor, subs for fx w nonunion
S02.3XXS	Fracture of orbital floor, sequela
S02.4	Fracture of malar, maxillary and zygoma bones
S02.40	Fracture of malar, maxillary and zygoma bones, unspecified
S02.400	Malar fracture unspecified
S02.400A	Malar fracture unspecified, init encntr for closed fracture
S02.400B	Malar fracture unspecified, init encntr for open fracture
S02.400D	Malar fracture unsp, subs for fx w routn heal
S02.400G	Malar fracture unsp, subs for fx w delay heal
S02.400K	Malar fracture unsp, subs encntr for fracture with nonunion
S02.400S	Malar fracture unspecified, sequela
S02.401	Maxillary fracture, unspecified
S02.401A	Maxillary fracture, unsp, init encntr for closed fracture
S02.401B	Maxillary fracture, unsp, init encntr for open fracture
[truncated: 18,007 more rows]
